# Supplementary material for: External supply risk of agricultural products trade along the Belt and Road under the background of COVID-19
Source: Front Public Health. 2023 Feb 15;11:1122081. doi: 10.3389/fpubh.2023.1122081 (PMC9976227; doi:10.3389/fpubh.2023.1122081)
Supplement: Supplementary file 1 [file Data_Sheet_1.zip › DATA/AECSI.xlsx]

## Sheet: 2019
	EDI	HHI	RICI	AECSI	CRedi	CRhhi	CRrici
Angola	1.03413	1.18704	2.31222	4.53339	0.228114	0.261844	0.510042
Armenia	1.06972	1.52093	1.38552	3.97616	0.235964	0.335494	0.305624
Azerbaijan	1.03612	1.59361	1.29792	3.92765	0.228552	0.351527	0.286303
Barbados	1.07642	1.0797	3.54209	5.69822	0.237443	0.238167	0.781334
Belarus	1.05455	1.64538	1.24478	3.94471	0.232619	0.362946	0.274581
Bolivia (Plurinational State of)	1.02069	1.06406	3.95103	6.03579	0.22515	0.234716	0.87154
Bosnia Herzegovina	1.11129	1.52065	1.38589	4.01782	0.245133	0.335433	0.305706
Botswana	1.05223	1.85427	1.08194	3.98844	0.232106	0.409024	0.23866
Brunei Darussalam	1.03879	1.67742	1.21498	3.9312	0.229143	0.370014	0.268008
Bulgaria	1.14962	1.08801	3.37083	5.60846	0.253589	0.239999	0.743556
Burundi	1.04531	1.41579	1.55082	4.01193	0.23058	0.312303	0.342089
Cambodia	1.11339	1.40276	1.57571	4.09186	0.245597	0.309429	0.347578
Chile	1.03066	1.03626	5.25142	7.31835	0.227349	0.228584	1.15839
China	1.01082	1.13536	2.71806	4.86423	0.222971	0.250443	0.599564
Congo	1.01303	1.24186	2.03339	4.28828	0.223459	0.273935	0.448536
Costa Rica	1.03417	1.02315	6.572	8.62932	0.228123	0.225692	1.44969
Croatia	1.07232	1.29809	1.83157	4.20199	0.236539	0.286341	0.404017
Cyprus	1.05708	1.2739	1.91073	4.24172	0.233177	0.281005	0.42148
Czechia	1.05266	1.20504	2.20843	4.46613	0.232201	0.265813	0.487148
Dominican Rep.	1.04272	1.02873	5.89946	7.97092	0.230009	0.226923	1.30133
Ecuador	1.02516	1.1558	2.53351	4.71447	0.226135	0.254951	0.558855
Egypt	1.05772	1.49004	1.42851	3.97627	0.233317	0.328681	0.315109
El Salvador	1.08839	1.04402	4.76637	6.89878	0.240084	0.230295	1.05139
Estonia	1.07594	1.22428	2.11158	4.4118	0.237338	0.270057	0.465784
Ethiopia	1.02145	1.55133	1.34677	3.91955	0.225316	0.3422	0.297078
Fiji	1.08306	1.28427	1.87558	4.24291	0.238908	0.283291	0.413725
Gambia	1.09772	1.24512	2.01983	4.36267	0.242142	0.274654	0.445545
Georgia	1.071	1.54663	1.35255	3.97018	0.236247	0.341164	0.298352
Greece	1.04025	1.18662	2.31486	4.54172	0.229463	0.26175	0.510624
Grenada	1.14726	1.04547	4.68972	6.88245	0.253069	0.230615	1.03448
Hungary	1.0505	1.2468	2.01293	4.31023	0.231724	0.275025	0.444022
India	1.00804	1.31065	1.79416	4.11285	0.222358	0.289111	0.395766
Indonesia	1.02024	1.22103	2.12704	4.36831	0.22505	0.269341	0.469194
Israel	1.01943	1.20726	2.19658	4.42326	0.22487	0.266303	0.484533
Italy	1.02855	1.10433	3.09589	5.22878	0.226883	0.2436	0.682908
Jordan	1.09281	1.30265	1.81773	4.21319	0.241058	0.287346	0.400964
Kenya	1.0313	1.41336	1.55537	4.00004	0.227491	0.311767	0.343092
Kyrgyzstan	1.08603	1.40179	1.5776	4.06543	0.239563	0.309215	0.347996
Lao People's Dem. Rep.	1.05351	1.69414	1.20026	3.94792	0.232389	0.373702	0.264761
Latvia	1.09884	1.4101	1.56156	4.07049	0.242389	0.311046	0.344456
Lebanon	1.06694	1.20885	2.18819	4.46398	0.235351	0.266654	0.482683
Lithuania	1.10101	1.2849	1.87351	4.25942	0.242866	0.283429	0.41327
Luxembourg	1.04181	1.01399	8.45495	10.5108	0.229808	0.223671	1.86504
Madagascar	1.06466	1.41518	1.55196	4.0318	0.234849	0.312169	0.342339
Malaysia	1.04506	1.31233	1.78934	4.14673	0.230524	0.289481	0.394701
Maldives	1.13399	1.26551	1.94069	4.34019	0.250141	0.279154	0.428088
Malta	1.05876	1.25305	1.98792	4.29973	0.233548	0.276404	0.438506
Mauritania	1.04807	1.22978	2.08615	4.364	0.231189	0.271271	0.460175
Mongolia	1.03189	1.56775	1.32715	3.9268	0.22762	0.345823	0.292751
Montenegro	1.06173	3.56158	0.624808	5.24811	0.234202	0.785631	0.137823
Mozambique	1.06893	1.46685	1.46356	3.99935	0.235791	0.323565	0.322841
Myanmar	1.0292	1.60997	1.2804	3.91957	0.227026	0.355136	0.282437
Nepal	1.07227	1.59913	1.29193	3.96333	0.236527	0.352745	0.284981
New Zealand	1.02523	1.11824	2.90816	5.05163	0.226151	0.246667	0.641498
Nigeria	1.00999	1.14214	2.6524	4.80454	0.222789	0.25194	0.585081
North Macedonia	1.09175	1.46333	1.46911	4.02419	0.240824	0.32279	0.324063
Oman	1.05551	1.55504	1.34226	3.95282	0.232831	0.343019	0.296083
Pakistan	1.01969	1.29269	1.8484	4.16078	0.224929	0.285149	0.407729
Peru	1.02527	1.08198	3.4925	5.59976	0.22616	0.23867	0.770395
Philippines	1.03762	1.20581	2.20429	4.44771	0.228884	0.265984	0.486233
Poland	1.04207	1.09029	3.32791	5.46028	0.229866	0.240503	0.734088
Qatar	1.01676	1.22783	2.09504	4.33963	0.224282	0.270842	0.462136
Rep. of Korea	1.02085	1.13313	2.74067	4.89466	0.225185	0.249952	0.604552
Rep. of Moldova	1.09518	1.55264	1.34517	3.993	0.241581	0.34249	0.296725
Romania	1.05169	1.33094	1.73831	4.12094	0.231988	0.293585	0.383446
Russian Federation	1.02113	1.37759	1.62739	4.0261	0.225245	0.303875	0.358978
Rwanda	1.04933	1.61258	1.27767	3.93958	0.231466	0.355712	0.281834
Samoa	1.11274	1.27464	1.90819	4.29557	0.245455	0.281166	0.420919
Saudi Arabia	1.03386	1.25135	1.99463	4.27984	0.228053	0.276029	0.439987
Senegal	1.0721	1.21457	2.1588	4.44547	0.236489	0.267917	0.476199
Serbia	1.05146	1.36528	1.65458	4.07132	0.231936	0.30116	0.364977
Singapore	1.03821	1.23935	2.044	4.32156	0.229014	0.273383	0.450876
Slovakia	1.028	2.34118	0.863489	4.23266	0.226761	0.51643	0.190473
Slovenia	1.06064	1.25972	1.96221	4.28258	0.233962	0.277876	0.432835
South Africa	1.01894	1.14945	2.58672	4.75512	0.224764	0.253552	0.570593
Suriname	1.04497	1.04133	4.91882	7.00513	0.230506	0.229702	1.08502
Tajikistan	1.06967	1.28323	1.879	4.23191	0.235954	0.283063	0.41448
Thailand	1.0343	1.22262	2.11941	4.37633	0.228151	0.269693	0.467511
Togo	1.07528	1.26294	1.95017	4.28839	0.237192	0.278586	0.430178
Trinidad and Tobago	1.04345	1.05141	4.41047	6.50533	0.23017	0.231925	0.972885
Tunisia	1.03495	1.77402	1.13664	3.94561	0.228294	0.391324	0.250726
Turkey	1.01927	1.37092	1.64196	4.03214	0.224835	0.302404	0.362191
Ukraine	1.05974	1.29009	1.85665	4.20648	0.233762	0.284576	0.40955
United Arab Emirates	1.05037	1.23533	2.0614	4.3471	0.231697	0.272495	0.454714
United Rep. of Tanzania	1.0051	3.03787	0.700506	4.74347	0.22171	0.670109	0.154521
Uruguay	1.02461	1.01939	7.18212	9.22612	0.226014	0.224862	1.58427
Uzbekistan	1.01988	1.22109	2.12675	4.36772	0.224971	0.269354	0.46913
Zambia	1.02233	1.49644	1.41927	3.93805	0.225512	0.330093	0.31307
covid19 risk index (covid19-risk-index.com 、accessed on 1 February 2022/11/04)

## Sheet: 2021
	EDI	HHI	RICI	RECSI	CRedi	CRhhi	CRrici
Angola	1.02745	1.18563	0.42707	2.64015	0.389165	0.449075	0.16176
Armenia	1.07866	1.53153	0.805145	3.41534	0.40856	0.580093	0.304962
Azerbaijan	1.04102	1.55781	0.700262	3.29909	0.394304	0.590045	0.265236
Barbados	1.09147	1.07135	0.0374359	2.20026	0.413411	0.405794	0.0141795
Belarus	1.04548	1.70676	0.457958	3.21019	0.395993	0.646463	0.173459
Bolivia (Plurinational State of)	1.02126	1.06566	2.49772	4.58463	0.386818	0.403635	0.946054
Bosnia Herzegovina	1.1178	1.53436	0.919292	3.57145	0.423384	0.581163	0.348197
Botswana	1.05962	1.87453	0.371059	3.3052	0.401348	0.710008	0.140545
Brunei Darussalam	1.0475	1.60946	0.0128093	2.66977	0.396759	0.60961	0.00485175
Bulgaria	1.08286	1.45265	0.954235	3.48974	0.410152	0.550214	0.361432
Burundi	1.04664	1.3437	0.532184	2.92253	0.396434	0.50895	0.201574
Cambodia	1.12675	1.3053	0.850611	3.28266	0.426775	0.494406	0.322183
Chile	1.04292	1.04226	3.05492	5.14009	0.395022	0.394773	1.1571
China	1.01412	1.12401	1.35735	3.49548	0.384113	0.425739	0.514121
Congo	1.01602	1.1913	0.651616	2.85894	0.384836	0.451223	0.246811
Costa Rica	1.03776	1.02247	5.10291	7.16314	0.393068	0.387279	1.93281
Croatia	1.08075	1.31994	1.18981	3.59051	0.409352	0.49995	0.450662
Cyprus	1.06298	1.33767	0.960264	3.36091	0.402622	0.506663	0.363716
Czechia	1.06178	1.21011	1.22389	3.49578	0.402169	0.458349	0.463567
Dominican Rep.	1.05282	1.03216	1.92925	4.01423	0.398773	0.390949	0.730735
Ecuador	1.03499	1.13542	1.95655	4.12696	0.392019	0.430059	0.741075
Egypt	1.03783	1.39006	0.642065	3.06995	0.393095	0.526508	0.243193
El Salvador	1.1017	1.01593	3.84249	5.96012	0.417287	0.384801	1.45541
Estonia	1.08552	1.27047	1.3729	3.72889	0.41116	0.481212	0.520007
Ethiopia	1.04325	1.68475	0.862845	3.59084	0.395148	0.638127	0.326817
Fiji	1.10345	1.36706	0.802171	3.27268	0.41795	0.517797	0.303836
Gambia	1.09316	1.22115	0.648575	2.96288	0.414053	0.462529	0.245659
Georgia	1.07436	1.56505	0.742319	3.38173	0.406931	0.592789	0.281166
Greece	1.04653	1.19815	1.21309	3.45777	0.396389	0.453821	0.459477
Grenada	1.10457	1.20415	0.847664	3.15639	0.418376	0.456092	0.321067
Hungary	1.05772	1.26008	1.12945	3.44725	0.400627	0.477278	0.427797
India	1.01102	1.35973	0.738615	3.10936	0.382939	0.515019	0.279763
Indonesia	1.02398	1.19432	1.35885	3.57715	0.387851	0.452367	0.514688
Israel	1.02377	1.21061	1.28779	3.52217	0.387769	0.45854	0.487772
Italy	1.03279	1.10331	1.86055	3.99664	0.391188	0.417895	0.704713
Jordan	1.11075	1.33693	0.611589	3.05927	0.420717	0.506384	0.231649
Kenya	1.03577	1.49481	0.766251	3.29682	0.392313	0.566183	0.29023
Kyrgyzstan	1.10261	1.42968	0.802444	3.33473	0.417632	0.541514	0.303939
Lao People's Dem. Rep.	1.05485	1.78095	0.587294	3.42309	0.39954	0.674565	0.222447
Latvia	1.11499	1.44248	1.03129	3.58875	0.422321	0.546362	0.390616
Lebanon	1.07574	1.30415	1.32729	3.70719	0.407456	0.493969	0.502734
Lithuania	1.11184	1.30159	1.16721	3.58064	0.421127	0.492999	0.442101
Luxembourg	1.04501	1.02142	3.47823	5.54465	0.395815	0.386878	1.31744
Madagascar	1.09418	1.45793	0.654642	3.20675	0.414439	0.552215	0.247957
Malaysia	1.05946	1.32546	1.11307	3.498	0.40129	0.502042	0.421593
Maldives	1.1259	1.45314	0.898755	3.47779	0.426454	0.550399	0.340418
Malta	1.05785	1.24397	1.07301	3.37484	0.40068	0.471175	0.406422
Mauritania	1.08284	1.20144	0.735254	3.01953	0.410142	0.455067	0.27849
Mongolia	1.04997	1.6589	0.858662	3.56754	0.397695	0.628337	0.325233
Montenegro	1.06586	3.89418	0.343869	5.30391	0.403714	1.47498	0.130246
Mozambique	1.09918	1.50034	0.504704	3.10423	0.416334	0.568278	0.191165
Myanmar	1.03809	1.63803	0.560862	3.23699	0.393194	0.620433	0.212436
Nepal	1.1115	1.49779	0.688833	3.29813	0.421001	0.567312	0.260907
New Zealand	1.0282	1.13263	1.44155	3.60239	0.389447	0.429004	0.546013
Nigeria	1.01517	1.22129	0.737649	2.9741	0.384511	0.462583	0.279397
North Macedonia	1.10721	1.47929	0.735223	3.32173	0.419376	0.560305	0.278478
Oman	1	1.55392	0.388308	2.94222	0.378767	0.588571	0.147078
Pakistan	1.0338	1.3442	0.813047	3.19105	0.39157	0.509136	0.307955
Peru	1.03302	1.09378	2.067	4.1938	0.391275	0.414289	0.782909
Philippines	1.04538	1.20382	1.22269	3.4719	0.395957	0.455966	0.463115
Poland	1.05131	1.09966	2.17623	4.3272	0.398199	0.416513	0.824285
Qatar	1.01621	1.25521	1.12633	3.39774	0.384905	0.47543	0.426617
Rep. of Korea	1.02429	1.12922	2.36739	4.52089	0.387966	0.42771	0.896687
Rep. of Moldova	1.11112	1.54565	0.977421	3.63419	0.420857	0.585439	0.370215
Romania	1.06097	1.32773	1.05856	3.44725	0.401859	0.5029	0.400946
Russian Federation	1.02295	1.38351	0.988241	3.3947	0.38746	0.524028	0.374313
Rwanda	1.06318	1.62856	0.518404	3.21014	0.402697	0.616844	0.196354
Samoa	1.14381	1.30991	0.980787	3.43451	0.433238	0.49615	0.371489
Saudi Arabia	1.041	1.23686	0.926686	3.20455	0.394297	0.468481	0.350998
Senegal	1.08668	1.22986	0.511019	2.82756	0.411598	0.465829	0.193557
Serbia	1.06312	1.38918	1.08522	3.53751	0.402675	0.526173	0.411044
Singapore	1.04396	1.24082	1.28176	3.56654	0.395417	0.46998	0.485488
Slovakia	1.03235	2.35699	0.583741	3.97308	0.39102	0.89275	0.221102
Slovenia	1.06685	1.28178	1.36391	3.71254	0.404086	0.485494	0.516605
South Africa	1.0205	1.18331	1.2846	3.48841	0.38653	0.448199	0.486563
Suriname	1.05285	1.08651	2.32218	4.46154	0.398785	0.411532	0.879564
Tajikistan	1.07812	1.29033	0.0185589	2.38701	0.408357	0.488735	0.0070295
Thailand	1.04523	1.20996	1.49929	3.75449	0.395898	0.458293	0.567882
Togo	1.08842	1.29335	0.611134	2.9929	0.412257	0.489877	0.231477
Trinidad and Tobago	1.04944	1.05385	2.34427	4.44756	0.397491	0.399163	0.887932
Tunisia	1.04813	1.7154	0.011823	2.77535	0.396996	0.649735	0.00447815
Turkey	1.02183	1.38585	0.391196	2.79888	0.387035	0.524915	0.148172
Ukraine	1.0781	1.29165	1.11657	3.48632	0.408347	0.489234	0.422919
United Arab Emirates	1.05307	1.25768	0.83132	3.14208	0.398869	0.476369	0.314876
United Rep. of Tanzania	1.00917	4.7274	0.00517961	5.74175	0.382241	1.79058	0.00196186
Uruguay	1.02949	1.01282	5.53826	7.58057	0.389937	0.383621	2.09771
Uzbekistan	1.02736	1.21346	1.11252	3.35334	0.38913	0.459617	0.421385
Zambia	1.02721	1.46178	0.414984	2.90397	0.389073	0.553674	0.157182
covid19 risk index (covid19-risk-index.com 、accessed on 1 February 2022/11/04)

## Sheet: Sheet3
	RECSI(2019)	RECSI(2021)	GRECSI
Angola	3.22117	3.64015	0.130069
Armenia	3.97616	4.41534	0.110452
Azerbaijan	3.92765	4.29909	0.0945693
Barbados	3.15613	3.20026	0.0139823
Belarus	3.94471	4.21019	0.0673003
Bolivia (Plurinational State of)	3.08475	3.58463	0.162049
Bosnia Herzegovina	4.01782	4.57145	0.137792
Botswana	3.98844	4.3052	0.0794211
Brunei Darussalam	3.9312	3.66977	-0.0665001
Bulgaria	3.23763	4.48974	0.386739
Burundi	4.01193	3.92253	-0.0222818
Cambodia	4.09186	4.28266	0.0466304
Chile	3.06692	3.14009	0.023857
China	4.86423	3.49548	-0.28139
Congo	4.28828	3.85894	-0.10012
Costa Rica	3.05733	3.16314	0.0346098
Croatia	4.20199	3.59051	-0.145522
Cyprus	4.24172	4.36091	0.0280996
Czechia	3.2577	3.49578	0.0730836
Dominican Rep.	3.07145	4.01423	0.306949
Ecuador	3.18096	4.12696	0.297395
Egypt	3.97627	4.06995	0.0235603
El Salvador	3.13241	3.96012	0.264239
Estonia	3.30022	3.72889	0.129891
Ethiopia	3.91955	4.59084	0.171268
Fiji	4.24291	4.27268	0.00701741
Gambia	3.34284	3.96288	0.185484
Georgia	3.97018	4.38173	0.10366
Greece	3.22686	3.45777	0.0715573
Grenada	3.19273	4.15639	0.30183
Hungary	3.2973	3.44725	0.0454767
India	4.11285	4.10936	-0.00085011
Indonesia	3.24127	3.57715	0.103627
Israel	3.22668	3.52217	0.0915764
Italy	3.13288	3.99664	0.275708
Jordan	4.21319	4.05927	-0.0365322
Kenya	4.00004	4.29682	0.0741953
Kyrgyzstan	4.06543	4.33473	0.0662412
Lao People's Dem. Rep.	3.94792	4.42309	0.120361
Latvia	4.07049	3.58875	-0.11835
Lebanon	3.27578	3.70719	0.131695
Lithuania	4.25942	3.58064	-0.15936
Luxembourg	3.0558	3.54465	0.159976
Madagascar	4.0318	4.20675	0.0433925
Malaysia	4.14673	3.498	-0.156443
Maldives	4.34019	4.47779	0.031704
Malta	4.29973	3.37484	-0.215104
Mauritania	3.27785	4.01953	0.226271
Mongolia	3.9268	4.56754	0.163172
Montenegro	5.62331	6.30391	0.121032
Mozambique	3.99935	4.10423	0.0262244
Myanmar	3.91957	4.23699	0.0809823
Nepal	3.96333	4.29813	0.0844732
New Zealand	3.14347	3.60239	0.14599
Nigeria	3.15213	3.9741	0.260767
North Macedonia	4.02419	4.32173	0.0739366
Oman	3.95282	3.94222	-0.00268006
Pakistan	4.16078	4.19105	0.00727466
Peru	3.10726	3.1938	0.0278535
Philippines	3.24343	3.4719	0.07044
Poland	3.13237	3.3272	0.0621982
Qatar	3.24459	3.39774	0.0472036
Rep. of Korea	3.15398	3.52089	0.116331
Rep. of Moldova	3.993	4.63419	0.16058
Romania	4.12094	3.44725	-0.163479
Russian Federation	4.0261	4.3947	0.0915526
Rwanda	3.93958	4.21014	0.0686794
Samoa	4.29557	4.43451	0.0323453
Saudi Arabia	4.27984	4.20455	-0.0175918
Senegal	3.28667	3.82756	0.16457
Serbia	4.07132	3.53751	-0.131114
Singapore	3.27756	3.56654	0.0881674
Slovakia	4.36918	4.97308	0.13822
Slovenia	4.28258	3.71254	-0.133107
South Africa	3.16839	3.48841	0.101002
Suriname	3.08631	3.46154	0.12158
Tajikistan	4.23191	3.38701	-0.199649
Thailand	3.25692	3.75449	0.152771
Togo	4.28839	3.9929	-0.0689048
Trinidad and Tobago	3.09486	3.44756	0.113962
Tunisia	3.94561	3.77535	-0.0431525
Turkey	4.03214	3.79888	-0.0578499
Ukraine	4.20648	3.48632	-0.171204
United Arab Emirates	3.2857	4.14208	0.260636
United Rep. of Tanzania	5.04297	6.74175	0.336862
Uruguay	3.044	3.58057	0.176273
Uzbekistan	3.24097	3.35334	0.0346709
Zambia	3.93805	3.90397	-0.00865234
covid19 risk index (covid19-risk-index.com 、accessed on 1 February 2022/11/04)
