# Supplementary material for: External supply risk of agricultural products trade along the Belt and Road under the background of COVID-19
Source: Front Public Health. 2023 Feb 15;11:1122081. doi: 10.3389/fpubh.2023.1122081 (PMC9976227; doi:10.3389/fpubh.2023.1122081)
Supplement: Supplementary file 1 [file Data_Sheet_1.zip › DATA/degree probability distribution.xlsx]

## Sheet: 2019
Degree	probability	exponential probability distribution	Indgree	probability	exponential probability distribution	Outdegree	probability	exponential probability distribution
0	0.102273	0.0539445	0	0.295455	0.175101	0	0.159091	0.0866359
1	0.204545	0.114421	1	0.125	0.0667657	1	0.25	0.143841
2	0.0568182	0.0292481	2	0.125	0.0667657	2	0.0113636	0.00571435
3	0.0795455	0.0414438	3	0.0681818	0.0353088	3	0.102273	0.0539445
4	0.0568182	0.0292481	4	0.0227273	0.0114948	4	0.0795455	0.0414438
5	0.0795455	0.0414438	5	0.0340909	0.0173428	5	0.0454545	0.02326
6	0.0340909	0.0173428	6	0.0454545	0.02326	6	0.0909091	0.0476551
7	0.0568182	0.0292481	7	0.0454545	0.02326	7	0.0227273	0.0114948
8	0.0113636	0.00571435	8	0.0113636	0.00571435	8	0.0227273	0.0114948
9	0.0227273	0.0114948	10	0.0340909	0.0173428	9	0.0340909	0.0173428
11	0.0454545	0.02326	11	0.0454545	0.02326	11	0.0113636	0.00571435
12	0.0227273	0.0114948	13	0.0113636	0.00571435	12	0.0340909	0.0173428
13	0.0113636	0.00571435	14	0.0113636	0.00571435	13	0.0113636	0.00571435
14	0.0227273	0.0114948	15	0.0113636	0.00571435	15	0.0227273	0.0114948
15	0.0227273	0.0114948	21	0.0113636	0.00571435	16	0.0113636	0.00571435
16	0.0113636	0.00571435	22	0.0113636	0.00571435	17	0.0113636	0.00571435
18	0.0113636	0.00571435	23	0.0227273	0.0114948	18	0.0113636	0.00571435
21	0.0113636	0.00571435	24	0.0113636	0.00571435	22	0.0113636	0.00571435
23	0.0340909	0.0173428	25	0.0113636	0.00571435	24	0.0227273	0.0114948
24	0.0113636	0.00571435	26	0.0113636	0.00571435	27	0.0113636	0.00571435
25	0.0227273	0.0114948	27	0.0113636	0.00571435	29	0.0113636	0.00571435
26	0.0113636	0.00571435	30	0.0113636	0.00571435	34	0.0113636	0.00571435
29	0.0113636	0.00571435	34	0.0113636	0.00571435
35	0.0113636	0.00571435
38	0.0113636	0.00571435
39	0.0113636	0.00571435
41	0.0113636	0.00571435

## Sheet: 2021
Degree	probability	exponential probability distribution	Indgree	probability	exponential probability distribution	Outdegree	probability	exponential probability distribution
0	0.0909091	0.0476551	0	0.272727	0.159227	0	0.147727	0.0799244
1	0.181818	0.100335	1	0.113636	0.060314	1	0.215909	0.121615
2	0.0568182	0.0292481	2	0.136364	0.0733017	2	0.0340909	0.0173428
3	0.0568182	0.0292481	3	0.0681818	0.0353088	3	0.0795455	0.0414438
4	0.113636	0.060314	4	0.0227273	0.0114948	4	0.0909091	0.0476551
5	0.0340909	0.0173428	5	0.0340909	0.0173428	5	0.0340909	0.0173428
6	0.0227273	0.0114948	6	0.0340909	0.0173428	6	0.0340909	0.0173428
7	0.0340909	0.0173428	7	0.0227273	0.0114948	7	0.0454545	0.02326
8	0.0454545	0.02326	8	0.0340909	0.0173428	8	0.0568182	0.0292481
9	0.0227273	0.0114948	9	0.0454545	0.02326	9	0.0454545	0.02326
10	0.0454545	0.02326	10	0.0113636	0.00571435	10	0.0340909	0.0173428
11	0.0113636	0.00571435	11	0.0113636	0.00571435	11	0.0113636	0.00571435
12	0.0340909	0.0173428	12	0.0340909	0.0173428	12	0.0113636	0.00571435
13	0.0227273	0.0114948	13	0.0113636	0.00571435	13	0.0340909	0.0173428
14	0.0227273	0.0114948	14	0.0113636	0.00571435	14	0	0
15	0.0340909	0.0173428	15	0.0227273	0.0114948	15	0.0113636	0.00571435
19	0.0227273	0.0114948	22	0.0113636	0.00571435	16	0.0113636	0.00571435
20	0.0227273	0.0114948	23	0.0113636	0.00571435	18	0.0113636	0.00571435
23	0.0113636	0.00571435	24	0.0113636	0.00571435	19	0.0113636	0.00571435
24	0.0113636	0.00571435	26	0.0113636	0.00571435	20	0.0227273	0.0114948
25	0.0113636	0.00571435	27	0.0113636	0.00571435	22	0.0113636	0.00571435
28	0.0227273	0.0114948	29	0.0113636	0.00571435	24	0.0113636	0.00571435
32	0.0113636	0.00571435	30	0.0340909	0.0173428	28	0.0113636	0.00571435
34	0.0113636	0.00571435	34	0.0113636	0.00571435	31	0.0113636	0.00571435
35	0.0113636	0.00571435				36	0.0113636	0.00571435
40	0.0113636	0.00571435
42	0.0113636	0.00571435
44	0.0113636	0.00571435

## Sheet: 2019（ exponential probability）
Degree	exponential probability distribution	Indegree	exponential probability distribution	Outdegree	exponential probability distribution
0	0.0476551	0	0.159227	0	0.0799244
1	0.100335	1	0.060314	1	0.121615
2	0.0292481	2	0.0733017	2	0.0173428
3	0.0292481	3	0.0353088	3	0.0414438
4	0.060314	4	0.0114948	4	0.0476551
5	0.0173428	5	0.0173428	5	0.0173428
6	0.0114948	6	0.0173428	6	0.0173428
7	0.0173428	7	0.0114948	7	0.02326
8	0.02326	8	0.0173428	8	0.0292481
9	0.0114948	9	0.02326	9	0.02326
10	0.02326	10	0.00571435	10	0.0173428
11	0.00571435	11	0.00571435	11	0.00571435
12	0.0173428	12	0.0173428	12	0.00571435
13	0.0114948	13	0.00571435	13	0.0173428
14	0.0114948	14	0.00571435	15	0.00571435
15	0.0173428	15	0.0114948	16	0.00571435
19	0.0114948	22	0.00571435	18	0.00571435
20	0.0114948	23	0.00571435	19	0.00571435
23	0.00571435	24	0.00571435	20	0.0114948
24	0.00571435	26	0.00571435	22	0.00571435
25	0.00571435	27	0.00571435	24	0.00571435
28	0.0114948	29	0.00571435	28	0.00571435
32	0.00571435	30	0.0173428	31	0.00571435
34	0.00571435	34	0.00571435	36	0.00571435
35	0.00571435
40	0.00571435
42	0.00571435
44	0.00571435

## Sheet: 2021（ exponential probability）
Degree	exponential probability distribution	Indgree	exponential probability distribution	Outdegree	exponential probability distribution
0	0.0539445	0	0.175101	0	0.0866359
1	0.114421	1	0.0667657	1	0.143841
2	0.0292481	2	0.0667657	2	0.00571435
3	0.0414438	3	0.0353088	3	0.0539445
4	0.0292481	4	0.0114948	4	0.0414438
5	0.0414438	5	0.0173428	5	0.02326
6	0.0173428	6	0.02326	6	0.0476551
7	0.0292481	7	0.02326	7	0.0114948
8	0.00571435	8	0.00571435	8	0.0114948
9	0.0114948	10	0.0173428	9	0.0173428
11	0.02326	11	0.02326	11	0.00571435
12	0.0114948	13	0.00571435	12	0.0173428
13	0.00571435	14	0.00571435	13	0.00571435
14	0.0114948	15	0.00571435	15	0.0114948
15	0.0114948	21	0.00571435	16	0.00571435
16	0.00571435	22	0.00571435	17	0.00571435
18	0.00571435	23	0.0114948	18	0.00571435
21	0.00571435	24	0.00571435	22	0.00571435
23	0.0173428	25	0.00571435	24	0.0114948
24	0.00571435	26	0.00571435	27	0.00571435
25	0.0114948	27	0.00571435	29	0.00571435
26	0.00571435	30	0.00571435	34	0.00571435
29	0.00571435	34	0.00571435
35	0.00571435
38	0.00571435
39	0.00571435
41	0.00571435
