# Supplementary material for: External supply risk of agricultural products trade along the Belt and Road under the background of COVID-19
Source: Front Public Health. 2023 Feb 15;11:1122081. doi: 10.3389/fpubh.2023.1122081 (PMC9976227; doi:10.3389/fpubh.2023.1122081)
Supplement: Supplementary file 1 [file Data_Sheet_1.zip › DATA/degree.xlsx]

## Sheet: 2019
	degree	Indegree	Outdegree
Angola	4	0	4
Armenia	1	1	1
Azerbaijan	3	2	3
Barbados	0	0	0
Belarus	6	2	6
Bolivia	2	2	0
Bosnia Herzegovina	5	1	4
Botswana	1	0	1
Brunei Darussalam	1	0	1
Bulgaria	7	6	6
Burundi	0	0	0
Cambodia	3	2	3
Chile	11	11	5
China	41	30	34
Congo	0	0	0
Costa Rica	2	2	0
Croatia	7	6	5
Cyprus	1	0	1
Czechia	9	7	8
Dominican Rep.	1	0	1
Ecuador	12	11	3
Egypt	21	10	18
El Salvador	1	0	1
Estonia	5	3	4
Ethiopia	6	2	4
Fiji	1	0	1
Gambia	0	0	0
Georgia	3	1	3
Greece	11	7	9
Grenada	0	0	0
Hungary	15	15	9
India	29	26	16
Indonesia	25	24	13
Israel	11	1	11
Italy	39	34	29
Jordan	7	2	7
Kenya	7	3	6
Kyrgyzstan	1	0	1
Lao People's Dem. Rep.	2	2	1
Latvia	5	2	5
Lebanon	4	1	3
Lithuania	8	6	6
Luxembourg	1	0	1
Madagascar	1	0	1
Malaysia	23	22	12
Maldives	1	0	1
Malta	1	0	1
Mauritania	1	1	0
Mongolia	2	1	1
Montenegro	1	0	1
Mozambique	4	2	2
Myanmar	7	5	6
Nepal	3	1	3
New Zealand	13	Zealand	13
Nigeria	5	2	3
North Macedonia	1	Macedonia	0
Oman	6	3	5
Pakistan	15	14	6
Peru	9	6	6
Philippines	14	7	12
Poland	26	23	15
Qatar	3	0	3
Rep. of Korea	18	8	17
Rep. of Moldova	5	4	1
Romania	16	11	12
Russian Federation	38	27	27
Rwanda	0	0	0
Samoa	0	0	0
Saudi Arabia	24	4	24
Senegal	2	1	1
Serbia	12	11	4
Singapore	11	10	9
Slovakia	5	5	4
Slovenia	4	3	4
South Africa	14	10	8
Suriname	0	0	0
Tajikistan	1	0	1
Thailand	23	21	15
Togo	1	1	0
Trinidad and Tobago	0	0	0
Tunisia	3	1	3
Turkey	35	23	24
Ukraine	25	25	7
United Arab Emirates	23	7	22
United Rep. of Tanzania	4	3	1
Uruguay	5	5	0
Uzbekistan	3	3	1
Zambia	1	0	1

## Sheet: 2021
	Degree	Indegree	Outdegree
Angola	4	0	4
Armenia	1	1	1
Azerbaijan	3	2	3
Barbados	0	0	0
Belarus	7	6	4
Bolivia	4	4	0
Bosnia Herzegovina	4	2	4
Botswana	1	1	1
Brunei Darussalam	1	0	1
Bulgaria	11	9	7
Burundi	0	0	0
Cambodia	4	2	4
Chile	14	12	8
China	44	29	36
Congo	0	0	0
Costa Rica	3	3	0
Croatia	8	6	8
Cyprus	1	1	1
Czechia	10	7	8
Dominican Rep.	1	0	1
Ecuador	13	12	3
Egypt	20	11	16
El Salvador	1	0	1
Estonia	4	2	4
Ethiopia	8	2	6
Fiji	1	0	1
Gambia	0	0	0
Georgia	3	2	3
Greece	13	9	10
Grenada	0	0	0
Hungary	15	15	8
India	34	30	20
Indonesia	28	27	13
Israel	12	1	12
Italy	40	34	31
Jordan	7	2	7
Kenya	8	5	6
Kyrgyzstan	1	0	1
Lao People's Dem. Rep.	2	2	1
Latvia	6	3	5
Lebanon	3	0	3
Lithuania	9	6	7
Luxembourg	1	0	1
Madagascar	3	0	3
Malaysia	24	23	13
Maldives	1	0	1
Malta	1	0	1
Mauritania	1	1	0
Mongolia	2	1	1
Montenegro	1	0	1
Mozambique	4	2	3
Myanmar	6	5	4
Nepal	4	1	4
New Zealand	15	Zealand	15
Nigeria	10	1	10
North Macedonia	1	Macedonia	0
Oman	9	2	9
Pakistan	12	10	9
Peru	10	7	6
Philippines	12	8	11
Poland	28	24	20
Qatar	2	0	2
Rep. of Korea	20	9	18
Rep. of Moldova	4	3	1
Romania	19	14	13
Russian Federation	42	30	28
Rwanda	1	0	1
Samoa	0	0	0
Saudi Arabia	19	3	19
Senegal	4	2	2
Serbia	14	13	8
Singapore	10	9	9
Slovakia	5	5	4
Slovenia	5	3	5
South Africa	15	12	9
Suriname	0	0	0
Tajikistan	2	1	1
Thailand	23	22	15
Togo	2	2	0
Trinidad and Tobago	0	0	0
Tunisia	5	1	5
Turkey	35	26	22
Ukraine	32	30	10
United Arab Emirates	25	8	24
United Rep. of Tanzania	7	4	3
Uruguay	8	8	0
Uzbekistan	4	3	2
Zambia	1	0	1
