# Supplementary material for: External supply risk of agricultural products trade along the Belt and Road under the background of COVID-19
Source: Front Public Health. 2023 Feb 15;11:1122081. doi: 10.3389/fpubh.2023.1122081 (PMC9976227; doi:10.3389/fpubh.2023.1122081)
Supplement: Supplementary file 1 [file Data_Sheet_1.zip › DATA/EDI.xlsx]

## Sheet: 2019EDI
	Total amout of agricutural product	GDP	EDI	EDI（Final）
Angola	2837492234	8.31387e+10	0.0341296	1.03413
Armenia	897088389	1.28675e+10	0.0697174	1.06972
Azerbaijan	1936365263	5.36125e+10	0.0361178	1.03612
Barbados	365841730	4.78709e+09	0.0764225	1.07642
Belarus	3219478200	5.90135e+10	0.054555	1.05455
Bolivia (Plurinational State of)	790405821	3.81932e+10	0.0206949	1.02069
Bosnia Herzegovina	2049198427	1.84138e+10	0.111286	1.11129
Botswana	848425547	1.62442e+10	0.0522294	1.05223
Brunei Darussalam	515141065	1.32788e+10	0.0387941	1.03879
Bulgaria	8594610524	5.74439e+10	0.149618	1.14962
Burundi	145349751	3.20784e+09	0.0453108	1.04531
Cambodia	2694118821	2.37601e+10	0.113389	1.11339
Chile	8036086010	2.62081e+11	0.0306626	1.03066
China	154629106766	14296344415560	0.010816	1.01082
Congo	579667118	4.44877e+10	0.0130298	1.01303
Costa Rica	2200140402	6.43825e+10	0.034173	1.03417
Croatia	4136184251	5.71902e+10	0.0723234	1.07232
Cyprus	1420252236	2.48808e+10	0.0570822	1.05708
Czechia	11352879121	2.15595e+11	0.0526584	1.05266
Dominican Rep.	3814395370	8.92874e+10	0.0427204	1.04272
Ecuador	2558880829	1.01702e+11	0.0251605	1.02516
Egypt	17493316993	3.03081e+11	0.0577183	1.05772
El Salvador	2377529315	26896660000	0.088395	1.08839
Estonia	2056515017	2.7079e+10	0.0759449	1.07594
Ethiopia	1922461706	8.964e+10	0.0214465	1.02145
Fiji	433852584	5.22316e+09	0.0830632	1.08306
Gambia	163936037	1.67753e+09	0.0977248	1.09772
Georgia	1260794314	1.77579e+10	0.0709991	1.071
Greece	8200087650	2.03751e+11	0.0402456	1.04025
Grenada	167130587	1.13493e+09	0.147261	1.14726
Hungary	7421592293	1.46969e+11	0.0504978	1.0505
India	21587612576	2.68575e+12	0.00803784	1.00804
Indonesia	21240515695	1.04933e+12	0.020242	1.02024
Israel	6858262000	3.53063e+11	0.019425	1.01943
Italy	54771600455	1.91848e+12	0.0285494	1.02855
Jordan	3875368782	4.17559e+10	0.0928102	1.09281
Kenya	2637858966	8.42649e+10	0.0313043	1.0313
Kyrgyzstan	681442984	7.92062e+09	0.086034	1.08603
Lao People's Dem. Rep.	989541236	1.84918e+10	0.0535123	1.05351
Latvia	3037283736	3.07284e+10	0.0988429	1.09884
Lebanon	3127815810	4.67279e+10	0.0669368	1.06694
Lithuania	4866005251	4.81744e+10	0.101008	1.10101
Luxembourg	2814317828	67313525747	0.0418091	1.04181
Madagascar	852626169	1.31857e+10	0.0646631	1.06466
Malaysia	16432468042	3.64693e+11	0.0450583	1.04506
Maldives	725431135	5.41422e+09	0.133986	1.13399
Malta	840133395	1.4297e+10	0.0587628	1.05876
Mauritania	647634484	1.34719e+10	0.0480729	1.04807
Mongolia	452036985	1.41746e+10	0.0318907	1.03189
Montenegro	295057251	4.77978e+09	0.0617304	1.06173
Mozambique	1253438436	1.81836e+10	0.0689323	1.06893
Myanmar	2443689139	8.3687e+10	0.0292003	1.0292
Nepal	2211838712	3.06053e+10	0.0722698	1.07227
New Zealand	5100736161	2.02151e+11	0.0252323	1.02523
Nigeria	5025009669	5.02942e+11	0.00999123	1.00999
North Macedonia	1026282949	1.11855e+10	0.0917513	1.09175
Oman	4610553131	8.30532e+10	0.0555133	1.05551
Pakistan	6387983234	3.24412e+11	0.019691	1.01969
Peru	5434160202	2.1502e+11	0.0252728	1.02527
Philippines	14905751467	3.96225e+11	0.0376194	1.03762
Poland	23987154310	5.70115e+11	0.0420742	1.04207
Qatar	2807008805	1.67515e+11	0.0167567	1.01676
Rep. of Korea	34151101268	1.63785e+12	0.0208512	1.02085
Rep. of Moldova	871441782	9.15547e+09	0.0951826	1.09518
Romania	11237514114	2.17383e+11	0.0516945	1.05169
Russian Federation	30875425789	1.46155e+12	0.0211251	1.02113
Rwanda	551605244	1.11829e+10	0.0493258	1.04933
Samoa	100102354	8.87888e+08	0.112742	1.11274
Saudi Arabia	22992245916	6.79127e+11	0.0338556	1.03386
Senegal	1626532437	2.25606e+10	0.072096	1.0721
Serbia	2347310390	4.56157e+10	0.0514584	1.05146
Singapore	13368208922	3.49858e+11	0.0382104	1.03821
Slovakia	2774210589	9.90881e+10	0.0279974	1.028
Slovenia	3048500024	5.02701e+10	0.0606424	1.06064
South Africa	6794614816	3.58712e+11	0.0189417	1.01894
Suriname	236235816	5.25273e+09	0.0449739	1.04497
Tajikistan	762494168	1.09436e+10	0.0696746	1.06967
Thailand	15790806337	4.6038e+11	0.0342995	1.0343
Togo	383821292	5.09828e+09	0.0752845	1.07528
Trinidad and Tobago	989227409	2.27659e+10	0.0434521	1.04345
Tunisia	1719833453	4.92122e+10	0.0349473	1.03495
Turkey	19216314666	9.97437e+11	0.0192657	1.01927
Ukraine	6089844378	1.01944e+11	0.0597371	1.05974
United Arab Emirates	19903033265	3.95104e+11	0.0503742	1.05037
United Rep. of Tanzania	307611750	6.03185e+10	0.00509979	1.0051
Uruguay	1366259434	5.55133e+10	0.0246114	1.02461
Uzbekistan	2110659771	1.06161e+11	0.0198816	1.01988
Zambia	538014586	2.40899e+10	0.0223337	1.02233

## Sheet: 2021EDI
	Total amout of agricutural product	GDP	EDI	EDI（Final）
Angola	2171934068	7.91161e+10	0.0274525	1.02745
Armenia	990681451	1.25945e+10	0.07866	1.07866
Azerbaijan	2222515583	5.41804e+10	0.0410207	1.04102
Barbados	381909673	4.17544e+09	0.0914657	1.09147
Belarus	2726382500	5.99484e+10	0.0454789	1.04548
Bolivia (Plurinational State of)	786179904	3.69842e+10	0.0212572	1.02126
Bosnia Herzegovina	2250668899	1.91065e+10	0.117796	1.1178
Botswana	984389324	1.65116e+10	0.0596181	1.05962
Brunei Darussalam	627697047	1.32137e+10	0.0475033	1.0475
Bulgaria	4741238828	5.72184e+10	0.0828622	1.08286
Burundi	152811538	3.27611e+09	0.0466442	1.04664
Cambodia	3006625247	2.37213e+10	0.126748	1.12675
Chile	11809390652	2.75165e+11	0.0429175	1.04292
China	223061340152	15801910975833	0.0141161	1.01412
Congo	766653035	4.7845e+10	0.0160237	1.01602
Costa Rica	2509292498	6.64566e+10	0.0377583	1.03776
Croatia	4687529200	5.80496e+10	0.0807504	1.08075
Cyprus	1571020041	2.49439e+10	0.0629821	1.06298
Czechia	12967597520	2.09884e+11	0.0617847	1.06178
Dominican Rep.	4939060182	9.3508e+10	0.0528196	1.05282
Ecuador	3420219446	9.77539e+10	0.0349881	1.03499
Egypt	15288411264	4.04143e+11	0.0378292	1.03783
El Salvador	2922527336	28736940000	0.101699	1.1017
Estonia	2435177108	2.84741e+10	0.0855224	1.08552
Ethiopia	4343649227	1.00431e+11	0.04325	1.04325
Fiji	439763550	4.25093e+09	0.103451	1.10345
Gambia	164742405	1.76834e+09	0.0931623	1.09316
Georgia	1358693160	1.82726e+10	0.074357	1.07436
Greece	9343781474	2.00828e+11	0.0465264	1.04653
Grenada	107800797	1.03085e+09	0.104574	1.10457
Hungary	8678902218	1.50373e+11	0.0577157	1.05772
India	30108864826	2.73306e+12	0.0110165	1.01102
Indonesia	25558043258	1.06559e+12	0.0239848	1.02398
Israel	8882549000	3.73746e+11	0.0237663	1.02377
Italy	61037338718	1.86128e+12	0.0327932	1.03279
Jordan	4653531897	4.20165e+10	0.110755	1.11075
Kenya	3232207093	9.03728e+10	0.0357653	1.03577
Kyrgyzstan	771365669	7.51739e+09	0.102611	1.10261
Lao People's Dem. Rep.	1045075244	1.90548e+10	0.0548459	1.05485
Latvia	3552671914	3.08956e+10	0.11499	1.11499
Lebanon	2346554225	3.09798e+10	0.0757448	1.07574
Lithuania	5649780478	5.05178e+10	0.111837	1.11184
Luxembourg	3180908871	7.06711e+10	0.04501	1.04501
Madagascar	1203934469	1.27832e+10	0.0941813	1.09418
Malaysia	21102846746	3.54879e+11	0.059465	1.05946
Maldives	593658834	4.71526e+09	0.125901	1.1259
Malta	829460131	1.43369e+10	0.057855	1.05785
Mauritania	988106960	1.19286e+10	0.0828354	1.08284
Mongolia	685668359	1.37208e+10	0.049973	1.04997
Montenegro	299777421	4.5515e+09	0.0658634	1.06586
Mozambique	1820906474	1.83588e+10	0.0991844	1.09918
Myanmar	2697303021	7.08145e+10	0.0380897	1.03809
Nepal	3473271877	3.11491e+10	0.111505	1.1115
New Zealand	5890460871	2.08894e+11	0.0281983	1.0282
Nigeria	7764308741	5.11932e+11	0.0151667	1.01517
North Macedonia	1170592822	1.09183e+10	0.107214	1.10721
Oman	6048037136	84000000000	0.0720004	1.072
Pakistan	11472845331	3.394e+11	0.0338033	1.0338
Peru	7167098284	2.1703e+11	0.0330235	1.03302
Philippines	17198586662	3.78957e+11	0.045384	1.04538
Poland	30141021352	5.87482e+11	0.0513054	1.05131
Qatar	2655796878	1.63876e+11	0.0162062	1.01621
Rep. of Korea	41024390156	1.68919e+12	0.0242864	1.02429
Rep. of Moldova	1073708474	9.66225e+09	0.111124	1.11112
Romania	13506541518	2.21538e+11	0.0609671	1.06097
Russian Federation	34217460886	1.49089e+12	0.0229511	1.02295
Rwanda	757106714	1.19836e+10	0.0631786	1.06318
Samoa	114334328	7.95022e+08	0.143813	1.14381
Saudi Arabia	27558292111	6.72127e+11	0.0410016	1.041
Senegal	2101617238	2.4246e+10	0.0866789	1.08668
Serbia	3062830669	4.85236e+10	0.0631204	1.06312
Singapore	15864925379	3.60897e+11	0.0439597	1.04396
Slovakia	3158429209	9.76316e+10	0.0323505	1.03235
Slovenia	3479388525	5.20507e+10	0.0668461	1.06685
South Africa	7217749979	3.52136e+11	0.0204971	1.0205
Suriname	225334591	4.26347e+09	0.0528524	1.05285
Tajikistan	974670855	1.24763e+10	0.0781218	1.07812
Thailand	19838963570	4.38622e+11	0.0452303	1.04523
Togo	482815616	5.46054e+09	0.088419	1.08842
Trinidad and Tobago	1032175604	2.08793e+10	0.0494352	1.04944
Tunisia	2233921569	4.64149e+10	0.0481294	1.04813
Turkey	24599504229	1.12687e+12	0.0218299	1.02183
Ukraine	7923286677	1.01454e+11	0.078097	1.0781
United Arab Emirates	20594335563	3.88042e+11	0.0530724	1.05307
United Arab Emirates	588471881	6.41553e+10	0.00917261	1.00917
Uruguay	1604001219	5.4391e+10	0.0294902	1.02949
Uzbekistan	3179016694	1.1619e+11	0.0273606	1.02736
Zambia	659984813	2.42557e+10	0.0272095	1.02721
