# Supplementary material for: External supply risk of agricultural products trade along the Belt and Road under the background of COVID-19
Source: Front Public Health. 2023 Feb 15;11:1122081. doi: 10.3389/fpubh.2023.1122081 (PMC9976227; doi:10.3389/fpubh.2023.1122081)
Supplement: Supplementary file 1 [file Data_Sheet_1.zip › DATA/HHI.xlsx]

## Sheet: 2019
	Qa2019	IQ	HHI	HHI(Final)
Angola	1227171455	2837492234	0.187043	1.18704
Armenia	647476258	897088389	0.520927	1.52093
Azerbaijan	1491894317	1936365263	0.59361	1.59361
Barbados	103284035	365841730	0.079704	1.0797
Belarus	2586378200	3219478200	0.645376	1.64538
Bolivia (Plurinational State of)	200050385	790405821	0.0640588	1.06406
Bosnia Herzegovina	1478620137	2049198427	0.520649	1.52065
Botswana	784170617	848425547	0.854267	1.85427
Brunei Darussalam	423989876	515141065	0.677421	1.67742
Bulgaria	2549700411	8594610524	0.0880088	1.08801
Burundi	93724203	145349751	0.415791	1.41579
Cambodia	1709781824	2694118821	0.402761	1.40276
Chile	1530268909	8036086010	0.0362615	1.03626
China	56889520197	154629106766	0.135357	1.13536
Congo	285074182	579667118	0.241857	1.24186
Costa Rica	334774908	2200140402	0.0231529	1.02315
Croatia	2258274535	4136184251	0.298094	1.29809
Cyprus	743301660	1420252236	0.273905	1.2739
Czechia	5140694122	11352879121	0.205037	1.20504
Dominican Rep.	646566439	3814395370	0.0287326	1.02873
Ecuador	1010014036	2558880829	0.155795	1.1558
Egypt	12245815698	17493316993	0.49004	1.49004
El Salvador	498813393	2377529315	0.0440174	1.04402
Estonia	973921874	2056515017	0.224277	1.22428
Ethiopia	1427457474	1922461706	0.551329	1.55133
Fiji	231316936	433852584	0.28427	1.28427
Gambia	81163249	163936037	0.245115	1.24512
Georgia	932163197	1260794314	0.546632	1.54663
Greece	3542367364	8200087650	0.186617	1.18662
Grenada	35637629	167130587	0.045468	1.04547
Hungary	3686962412	7421592293	0.246799	1.2468
India	12032144998	21587612576	0.310654	1.31065
Indonesia	9985954133	21240515695	0.221029	1.22103
Israel	3122250000	6858262000	0.207256	1.20726
Italy	17691707314	54771600455	0.104335	1.10433
Jordan	2131984942	3875368782	0.302651	1.30265
Kenya	1695967614	2637858966	0.413363	1.41336
Kyrgyzstan	431948034	681442984	0.401794	1.40179
Lao People's Dem. Rep.	824435645	989541236	0.694138	1.69414
Latvia	1945036177	3037283736	0.410095	1.4101
Lebanon	1429405954	3127815810	0.208847	1.20885
Lithuania	2597261137	4866005251	0.284896	1.2849
Luxembourg	332860256	2814317828	0.0139887	1.01399
Madagascar	549388101	852626169	0.415185	1.41518
Malaysia	9183552053	16432468042	0.312332	1.31233
Maldives	373800635	725431135	0.265514	1.26551
Malta	422619642	840133395	0.253048	1.25305
Mauritania	310444394	647634484	0.229778	1.22978
Mongolia	340606192	452036985	0.56775	1.56775
Montenegro	472236875	295057251	2.56158	3.56158
Mozambique	856428735	1253438436	0.466849	1.46685
Myanmar	1908538985	2443689139	0.609972	1.60997
Nepal	1712043051	2211838712	0.599132	1.59913
New Zealand	1753938082	5100736161	0.11824	1.11824
Nigeria	1894512129	5025009669	0.142142	1.14214
North Macedonia	698576236	1026282949	0.463333	1.46333
Oman	3434911217	4610553131	0.555041	1.55504
Pakistan	3455961859	6387983234	0.292692	1.29269
Peru	1555949676	5434160202	0.0819835	1.08198
Philippines	6762165510	14905751467	0.205809	1.20581
Poland	7207869800	23987154310	0.0902935	1.09029
Qatar	1339832846	2807008805	0.227831	1.22783
Rep. of Korea	12460848062	34151101268	0.133133	1.13313
Rep. of Moldova	647829861	871441782	0.552644	1.55264
Romania	6464621578	11237514114	0.330937	1.33094
Russian Federation	18972349720	30875425789	0.377586	1.37759
Rwanda	431728792	551605244	0.612583	1.61258
Samoa	52459292	100102354	0.274635	1.27464
Saudi Arabia	11527055895	22992245916	0.251347	1.25135
Senegal	753442905	1626532437	0.214573	1.21457
Serbia	1418672144	2347310390	0.365278	1.36528
Singapore	6540225383	13368208922	0.239353	1.23935
Slovakia	3212793049	2774210589	1.34118	2.34118
Slovenia	1553602603	3048500024	0.259721	1.25972
South Africa	2626725133	6794614816	0.149451	1.14945
Suriname	48026886	236235816	0.0413311	1.04133
Tajikistan	405797421	762494168	0.283234	1.28323
Thailand	7450558977	15790806337	0.222623	1.22262
Togo	196814533	383821292	0.26294	1.26294
Trinidad and Tobago	224290728	989227409	0.051408	1.05141
Tunisia	1513085965	1719833453	0.774024	1.77402
Turkey	11703304683	19216314666	0.370917	1.37092
Ukraine	3280013919	6089844378	0.290094	1.29009
United Arab Emirates	9655109871	19903033265	0.235329	1.23533
United Rep. of Tanzania	439127868	307611750	2.03787	3.03787
Uruguay	190230542	1366259434	0.0193863	1.01939
Uzbekistan	992433113	2110659771	0.221088	1.22109
Zambia	379077916	538014586	0.496442	1.49644

## Sheet: 2021
	Qa2021	IQ	HHI	HHI(Final)
Angola	935760917	2171934068	0.185625	1.18563
Armenia	722267424	990681451	0.53153	1.53153
Azerbaijan	1659916027	2222515583	0.557805	1.55781
Barbados	102017018	381909673	0.0713549	1.07135
Belarus	2292039100	2726382500	0.706758	1.70676
Bolivia (Plurinational State of)	201445635	786179904	0.0656556	1.06566
Bosnia Herzegovina	1645232503	2250668899	0.534357	1.53436
Botswana	920561945	984389324	0.874525	1.87453
Brunei Darussalam	490030723	627697047	0.609462	1.60946
Bulgaria	3189858433	4741238828	0.452646	1.45265
Burundi	89587751	152811538	0.343704	1.3437
Cambodia	1661292091	3006625247	0.305305	1.3053
Chile	2427660700	11809390652	0.0422592	1.04226
China	78552306715	223061340152	0.124014	1.12401
Congo	335314095	766653035	0.191296	1.1913
Costa Rica	376179489	2509292498	0.0224744	1.02247
Croatia	2651430670	4687529200	0.319943	1.31994
Cyprus	912903924	1571020041	0.337666	1.33767
Czechia	5944037681	12967597520	0.210109	1.21011
Dominican Rep.	885793543	4939060182	0.0321645	1.03216
Ecuador	1258624327	3420219446	0.13542	1.13542
Egypt	9548340594	15288411264	0.39006	1.39006
El Salvador	368882311	2922527336	0.0159316	1.01593
Estonia	1266459564	2435177108	0.270472	1.27047
Ethiopia	3594349615	4343649227	0.684749	1.68475
Fiji	266433356	439763550	0.367061	1.36706
Gambia	77472031	164742405	0.221146	1.22115
Georgia	1021327161	1358693160	0.56505	1.56505
Greece	4159340211	9343781474	0.198154	1.19815
Grenada	48707613	107800797	0.20415	1.20415
Hungary	4426099979	8678902218	0.260084	1.26008
India	18058426891	30108864826	0.359725	1.35973
Indonesia	11266313642	25558043258	0.194316	1.19432
Israel	4076432000	8882549000	0.210613	1.21061
Italy	19618077459	61037338718	0.103305	1.10331
Jordan	2701167738	4653531897	0.336928	1.33693
Kenya	2273615586	3232207093	0.494807	1.49481
Kyrgyzstan	505627964	771365669	0.429676	1.42968
Lao People's Dem. Rep.	923548288	1045075244	0.780952	1.78095
Latvia	2363199563	3552671914	0.442477	1.44248
Lebanon	1294122742	2346554225	0.304151	1.30415
Lithuania	3102700539	5649780478	0.30159	1.30159
Luxembourg	465490899	3180908871	0.0214151	1.02142
Madagascar	814709115	1203934469	0.45793	1.45793
Malaysia	12039061430	21102846746	0.325464	1.32546
Maldives	399623512	593658834	0.453136	1.45314
Malta	409700437	829460131	0.243973	1.24397
Mauritania	443486543	988106960	0.201443	1.20144
Mongolia	556575979	685668359	0.658902	1.6589
Montenegro	509989640	299777421	2.89418	3.89418
Mozambique	1288010630	1820906474	0.500338	1.50034
Myanmar	2154526794	2697303021	0.638035	1.63803
Nepal	2450537671	3473271877	0.497789	1.49779
New Zealand	2145247861	5890460871	0.132634	1.13263
Nigeria	3652434071	7764308741	0.221289	1.22129
North Macedonia	810409726	1170592822	0.479289	1.47929
Oman	4501280393	6048037136	0.553915	1.55392
Pakistan	6730910959	11472845331	0.344196	1.3442
Peru	2194862086	7167098284	0.0937838	1.09378
Philippines	7764517591	17198586662	0.203818	1.20382
Poland	9515006285	30141021352	0.0996557	1.09966
Qatar	1341654768	2655796878	0.255207	1.25521
Rep. of Korea	14746958645	41024390156	0.129217	1.12922
Rep. of Moldova	793125238	1073708474	0.545646	1.54565
Romania	7732192939	13506541518	0.327731	1.32773
Russian Federation	21190263218	34217460886	0.38351	1.38351
Rwanda	600247916	757106714	0.628561	1.62856
Samoa	63649458	114334328	0.30991	1.30991
Saudi Arabia	13412083539	27558292111	0.236858	1.23686
Senegal	1007588019	2101617238	0.229858	1.22986
Serbia	1910713341	3062830669	0.389175	1.38918
Singapore	7785411200	15864925379	0.240817	1.24082
Slovakia	3679255208	3158429209	1.35699	2.35699
Slovenia	1846947533	3479388525	0.281776	1.28178
South Africa	3090275196	7217749979	0.183312	1.18331
Suriname	66275444	225334591	0.0865067	1.08651
Tajikistan	525176805	974670855	0.290332	1.29033
Thailand	9090530300	19838963570	0.209962	1.20996
Togo	261500623	482815616	0.293348	1.29335
Trinidad and Tobago	239521556	1032175604	0.0538495	1.05385
Tunisia	1889474712	2233921569	0.715396	1.7154
Turkey	15280510267	24599504229	0.385854	1.38585
Ukraine	4278950011	7923286677	0.291651	1.29165
United Arab Emirates	10454229247	20594335563	0.257685	1.25768
United Rep. of Tanzania	1136132155	588471881	3.7274	4.7274
Uruguay	181592766	1604001219	0.012817	1.01282
Uzbekistan	1468751537	3179016694	0.213457	1.21346
Zambia	448489411	659984813	0.461781	1.46178
