# Supplementary material for: External supply risk of agricultural products trade along the Belt and Road under the background of COVID-19
Source: Front Public Health. 2023 Feb 15;11:1122081. doi: 10.3389/fpubh.2023.1122081 (PMC9976227; doi:10.3389/fpubh.2023.1122081)
Supplement: Supplementary file 1 [file Data_Sheet_1.zip › DATA/RICI.xlsx]

## Sheet: 2019
	Qa2019	IQ	RICI
Angola	1227171455	2837492234	2.31222
Armenia	647476258	897088389	1.38552
Azerbaijan	1491894317	1936365263	1.29792
Barbados	103284035	365841730	3.54209
Belarus	2586378200	3219478200	1.24478
Bolivia (Plurinational State of)	200050385	790405821	3.95103
Bosnia Herzegovina	1478620137	2049198427	1.38589
Botswana	784170617	848425547	1.08194
Brunei Darussalam	423989876	515141065	1.21498
Bulgaria	2549700411	8594610524	3.37083
Burundi	93724203	145349751	1.55082
Cambodia	1709781824	2694118821	1.57571
Chile	1530268909	8036086010	5.25142
China	56889520197	154629106766	2.71806
Congo	285074182	579667118	2.03339
Costa Rica	334774908	2200140402	6.572
Croatia	2258274535	4136184251	1.83157
Cyprus	743301660	1420252236	1.91073
Czechia	5140694122	11352879121	2.20843
Dominican Rep.	646566439	3814395370	5.89946
Ecuador	1010014036	2558880829	2.53351
Egypt	12245815698	17493316993	1.42851
El Salvador	498813393	2377529315	4.76637
Estonia	973921874	2056515017	2.11158
Ethiopia	1427457474	1922461706	1.34677
Fiji	231316936	433852584	1.87558
Gambia	81163249	163936037	2.01983
Georgia	932163197	1260794314	1.35255
Greece	3542367364	8200087650	2.31486
Grenada	35637629	167130587	4.68972
Hungary	3686962412	7421592293	2.01293
India	12032144998	21587612576	1.79416
Indonesia	9985954133	21240515695	2.12704
Israel	3122250000	6858262000	2.19658
Italy	17691707314	54771600455	3.09589
Jordan	2131984942	3875368782	1.81773
Kenya	1695967614	2637858966	1.55537
Kyrgyzstan	431948034	681442984	1.5776
Lao People's Dem. Rep.	824435645	989541236	1.20026
Latvia	1945036177	3037283736	1.56156
Lebanon	1429405954	3127815810	2.18819
Lithuania	2597261137	4866005251	1.87351
Luxembourg	332860256	2814317828	8.45495
Madagascar	549388101	852626169	1.55196
Malaysia	9183552053	16432468042	1.78934
Maldives	373800635	725431135	1.94069
Malta	422619642	840133395	1.98792
Mauritania	310444394	647634484	2.08615
Mongolia	340606192	452036985	1.32715
Montenegro	472236875	295057251	0.624808
Mozambique	856428735	1253438436	1.46356
Myanmar	1908538985	2443689139	1.2804
Nepal	1712043051	2211838712	1.29193
New Zealand	1753938082	5100736161	2.90816
Nigeria	1894512129	5025009669	2.6524
North Macedonia	698576236	1026282949	1.46911
Oman	3434911217	4610553131	1.34226
Pakistan	3455961859	6387983234	1.8484
Peru	1555949676	5434160202	3.4925
Philippines	6762165510	14905751467	2.20429
Poland	7207869800	23987154310	3.32791
Qatar	1339832846	2807008805	2.09504
Rep. of Korea	12460848062	34151101268	2.74067
Rep. of Moldova	647829861	871441782	1.34517
Romania	6464621578	11237514114	1.73831
Russian Federation	18972349720	30875425789	1.62739
Rwanda	431728792	551605244	1.27767
Samoa	52459292	100102354	1.90819
Saudi Arabia	11527055895	22992245916	1.99463
Senegal	753442905	1626532437	2.1588
Serbia	1418672144	2347310390	1.65458
Singapore	6540225383	13368208922	2.044
Slovakia	3212793049	2774210589	0.863489
Slovenia	1553602603	3048500024	1.96221
South Africa	2626725133	6794614816	2.58672
Suriname	48026886	236235816	4.91882
Tajikistan	405797421	762494168	1.879
Thailand	7450558977	15790806337	2.11941
Togo	196814533	383821292	1.95017
Trinidad and Tobago	224290728	989227409	4.41047
Tunisia	1513085965	1719833453	1.13664
Turkey	11703304683	19216314666	1.64196
Ukraine	3280013919	6089844378	1.85665
United Arab Emirates	9655109871	19903033265	2.0614
United Rep. of Tanzania	439127868	307611750	0.700506
Uruguay	190230542	1366259434	7.18212
Uzbekistan	992433113	2110659771	2.12675
Zambia	379077916	538014586	1.41927

## Sheet: 2021
	Qa2021	IQ	COVID-19 Risk Index（%)	RICI
Angola	935760917	2171934068	18.4	0.42707
Armenia	722267424	990681451	58.7	0.805145
Azerbaijan	1659916027	2222515583	52.3	0.700262
Barbados	102017018	381909673	1	0.0374359
Belarus	2292039100	2726382500	38.5	0.457958
Bolivia (Plurinational State of)	201445635	786179904	64	2.49772
Bosnia Herzegovina	1645232503	2250668899	67.2	0.919292
Botswana	920561945	984389324	34.7	0.371059
Brunei Darussalam	490030723	627697047	1	0.0128093
Bulgaria	3189858433	4741238828	64.2	0.954235
Burundi	89587751	152811538	31.2	0.532184
Cambodia	1661292091	3006625247	47	0.850611
Chile	2427660700	11809390652	62.8	3.05492
China	78552306715	223061340152	47.8	1.35735
Congo	335314095	766653035	28.5	0.651616
Costa Rica	376179489	2509292498	76.5	5.10291
Croatia	2651430670	4687529200	67.3	1.18981
Cyprus	912903924	1571020041	55.8	0.960264
Czechia	5944037681	12967597520	56.1	1.22389
Dominican Rep.	885793543	4939060182	34.6	1.92925
Ecuador	1258624327	3420219446	72	1.95655
Egypt	9548340594	15288411264	40.1	0.642065
El Salvador	368882311	2922527336	48.5	3.84249
Estonia	1266459564	2435177108	71.4	1.3729
Ethiopia	3594349615	4343649227	71.4	0.862845
Fiji	266433356	439763550	48.6	0.802171
Gambia	77472031	164742405	30.5	0.648575
Georgia	1021327161	1358693160	55.8	0.742319
Greece	4159340211	9343781474	54	1.21309
Grenada	48707613	107800797	38.3	0.847664
Hungary	4426099979	8678902218	57.6	1.12945
India	18058426891	30108864826	44.3	0.738615
Indonesia	11266313642	25558043258	59.9	1.35885
Israel	4076432000	8882549000	59.1	1.28779
Italy	19618077459	61037338718	59.8	1.86055
Jordan	2701167738	4653531897	35.5	0.611589
Kenya	2273615586	3232207093	53.9	0.766251
Kyrgyzstan	505627964	771365669	52.6	0.802444
Lao People's Dem. Rep.	923548288	1045075244	51.9	0.587294
Latvia	2363199563	3552671914	68.6	1.03129
Lebanon	1294122742	2346554225	73.2	1.32729
Lithuania	3102700539	5649780478	64.1	1.16721
Luxembourg	465490899	3180908871	50.9	3.47823
Madagascar	814709115	1203934469	44.3	0.654642
Malaysia	12039061430	21102846746	63.5	1.11307
Maldives	399623512	593658834	60.5	0.898755
Malta	409700437	829460131	53	1.07301
Mauritania	443486543	988106960	33	0.735254
Mongolia	556575979	685668359	69.7	0.858662
Montenegro	509989640	299777421	58.5	0.343869
Mozambique	1288010630	1820906474	35.7	0.504704
Myanmar	2154526794	2697303021	44.8	0.560862
Nepal	2450537671	3473271877	48.6	0.688833
New Zealand	2145247861	5890460871	52.5	1.44155
Nigeria	3652434071	7764308741	34.7	0.737649
North Macedonia	810409726	1170592822	50.9	0.735223
Oman	4501280393	6048037136	28.9	0.388308
Pakistan	6730910959	11472845331	47.7	0.813047
Peru	2194862086	7167098284	63.3	2.067
Philippines	7764517591	17198586662	55.2	1.22269
Poland	9515006285	30141021352	68.7	2.17623
Qatar	1341654768	2655796878	56.9	1.12633
Rep. of Korea	14746958645	41024390156	85.1	2.36739
Rep. of Moldova	793125238	1073708474	72.2	0.977421
Romania	7732192939	13506541518	60.6	1.05856
Russian Federation	21190263218	34217460886	61.2	0.988241
Rwanda	600247916	757106714	41.1	0.518404
Samoa	63649458	114334328	54.6	0.980787
Saudi Arabia	13412083539	27558292111	45.1	0.926686
Senegal	1007588019	2101617238	24.5	0.511019
Serbia	1910713341	3062830669	67.7	1.08522
Singapore	7785411200	15864925379	62.9	1.28176
Slovakia	3679255208	3158429209	68	0.583741
Slovenia	1846947533	3479388525	72.4	1.36391
South Africa	3090275196	7217749979	55	1.2846
Suriname	66275444	225334591	68.3	2.32218
Tajikistan	525176805	974670855	1	0.0185589
Thailand	9090530300	19838963570	68.7	1.49929
Togo	261500623	482815616	33.1	0.611134
Trinidad and Tobago	239521556	1032175604	54.4	2.34427
Tunisia	1889474712	2233921569	1	0.011823
Turkey	15280510267	24599504229	24.3	0.391196
Ukraine	4278950011	7923286677	60.3	1.11657
United Arab Emirates	10454229247	20594335563	42.2	0.83132
United Rep. of Tanzania	1136132155	588471881	1	0.00517961
Uruguay	181592766	1604001219	62.7	5.53826
Uzbekistan	1468751537	3179016694	51.4	1.11252
Zambia	448489411	659984813	28.2	0.414984
