# Supplementary material for: External supply risk of agricultural products trade along the Belt and Road under the background of COVID-19
Source: Front Public Health. 2023 Feb 15;11:1122081. doi: 10.3389/fpubh.2023.1122081 (PMC9976227; doi:10.3389/fpubh.2023.1122081)
Supplement: Supplementary file 1 [file Data_Sheet_1.zip › DATA/Total imports of agricultural products.xlsx]

## Sheet: 2019
	Angola	Armenia	Azerbaijan	Barbados	Belarus	Bolivia (Plurinational State of)	Bosnia Herzegovina	Botswana	Brunei Darussalam	Bulgaria	Burundi	Cambodia	Chile	China	Congo	Costa Rica	Croatia	Cyprus	Czechia	Dominican Rep.	Ecuador	Egypt	El Salvador	Estonia	Ethiopia	Fiji	Gambia	Georgia	Greece	Grenada	Hungary	India	Indonesia	Israel	Italy	Jordan	Kenya	Kyrgyzstan	Lao People's Dem. Rep.	Latvia	Lebanon	Lithuania	Luxembourg	Madagascar	Malaysia	Maldives	Malta	Mauritania	Mongolia
Angola														1075810	188485																	58					8				219287		13		127903
Armenia	239				1017300				455	231127		8234		2053902				390	909970	3588		9739		714662		9493		18284617	37342		111277	116063	343	1159000	61185			261551		2487451	147861	2381473	1297865		9808		112		120004
Azerbaijan	326776				4178000		56	1557	3856	189154	48	14220		1965552			5536		4211827			527516		959074	49162			36254190	94270		4835	707052	66	485000	33984243	7450	201	907693		608860	172911	1896512	16239		108386	118096			76497
Barbados			2427				691		155				149	345536		7389			342011	317461		8240	9504	155717		3815				3715046		30724	13510	35000	332368		39566	879			10194		131325			4276			487
Belarus	9831737	15051086	30711970				525039	11		1068202			22400	152964416					2650549			17247529		6448093				15032564	24474		739814	1204037	626629	4670000	4017994	429186	8832	7389059		9395997	227783	79019910	24266		232742				6155851
Bolivia (Plurinational State of)	103412	9340	12750	35110	1930200		83633			419625			74507479	20888064		644813	36019		1650568	1294549	241379435	275670	89706	376379		7116			473392			152505	80166	2831000	22882121	65748		358		162001	442052	683380	231168		874676
Bosnia Herzegovina		824	97249	267	15100					1825000				371589			68853199	956450	1725534			74043		416				73981	243453		4349123	1241880	1712	123000	24832854	33473					76	15427	39055		729098		130331
Botswana	170266							10034											339440					15917					1195588		1256				284487		1572										973928
Brunei Darussalam											465			1539510					3680			1929339											113473												1583957		10958
Bulgaria	42600	473649	3421439	15921	4701500	355025	13773648	38	19853		22235	757330	2348042	34505911	26772	233205	34658645	44998704	40295794	1196775	307583	54737007	616139	2191886	40179299	64305	10235	6090398	618252508		37923829	9545859	50372176	42160000	377567676	11380130	678457	9747022	318094	6517534	23407269	21556651	1052997	27194	2969393	29304	2626815	222500	114553
Burundi		5369	1572		135600									3195480			392		55202			12164		29								8396	2408	251000	2013074	65284	623121				820
Cambodia		56	3187	467	200		1463		19646115				140	520792396	126774		13228	253617	12193473	102944		85296	304	5049					4517890		1221998	3535564	3006561	129000	9261592		13361488		229006		180288	172442	22888		46489240		550488		542
Chile	1014946	1356461	3422290	3258301	10514900	48929029	732794	196	726472	3626672		1353297		3473946829	628271	91366114	1882647	3253955	27622065	41009557	235958631	32582240	51628925	11183950	333751	984436		1539756	11431613	307071	2315122	89958640	54099997	114915000	304383929	3504166	3472827	90853	594829	4253510	6833695	13744705	2026033	44745	51955859	424305	1710976		872111
China	48580099	10133607	17670483	3074572	127301400	20126326	13740703	1737294	23138595	94567026	14704067	687049381	323689930	940827921	8028664	63040038	13122822	8806678	166258529	113320134	56125710	1113347723	43106201	26641458	53015292	36908969	6608216	20412839	84844454	111001	43405703	658121061	3247233775	220211000	1395696781	84628494	91918997	60824001	60395137	11734137	89359084	40957395	7632243	130502327	1905455746	7657579	4751585	36457036	85192201
Congo	1221372						6257							2267881			3130		55869										1010			2564273	1097049		8886784						52327		541351		10199419		51	1416851
Costa Rica	87361	1939486	1962714	5922976	5686200	83097	9436149			27684		1085	27175720	81052182			1033708	45731	30559907	86602117	3360609	199226	250118205	5168309				592055	16986384	1998941	350392	642513	273118	3922000	235275994	510011	23574	141000		22889	1661451	1483899	2255052		514544	21701	785017		1020
Croatia	419745	28960	190606		10000		261405294			23639550		48436	522771	3013734	24334			154918	20402397	3351		2500409		962043	28964			575662	23990013		119040222	1865850	1250077	8885000	441577061	515721	206572	2200		1118211	30312978	1483773	753062		412973	49926	4582140
Cyprus	79366	242003	7528	200248	44200		50463		90385	5029118	118	436026	660	15182380	99661		3362802		2236852	363		13478354		238489	62758	51675	92736	646127	91851537	44038	16485405	4069280	338630	25566000	31298734	3627523	511157	4903		2774747	874734	2755189	2050101	19464	356796	710879	2581226		1162
Czechia	68510	794622	562504	4307	2602100	727749	10603074		61984	76427967		37631	7595320	67117826	341	225399	83946956	13117655		79891	183982	5410585	6480	13009067	87011	8807	28340	2048373	63341371		397459838	2902315	1184034	20931000	976325766	1818013	564177	151815	540	21463904	21166688	56572572	23527522		10305030	156316	6763422		492371
Dominican Rep.	12431	111565	10564	4554321	67300	791973	51480		10	968669			6991619	7111289		2154653	147141	405702	6177985		457105	6310	5350975	135407	135500				987627	277758	21463	156124	16604006	4189000	20055903		16818	6569		50071	1162810	42386	923112		401155	1066	78618
Ecuador	3122	15360720	33270747	291605	188080900	5425714	20348501		37799	23837373		3300	253089677	2268131927		12400446	15254671	3802398	47111267	57956856		4826127	13989857	12644118	3357			19620891	144999512		348412	13367901	162867176	7960000	466315081	7012512	123849	6650366		354211	2159286	12184440	1074796		78555557	131826	6069419		325815
Egypt	5721633	2564025	4280503	84693	20610800	9797	4642065	115015	574423	7571803	2543213	817662	763393	211812365	610368	356518	8034728	7133611	52011580	187905	40777		133352	2660504	64963111	106369	603628	2221730	78801759		3234338	161729941	53045947	32371000	308943706	198212993	102898085	516572		3479039	152335808	8806371	698489	68104620	55553774	4067339	1898952	12911941	167252
El Salvador		117995	4735		32100	56305	15237						88058	38687879		42533030	88929		2876725	30777367	1465952	13353	2815161	1540					3466484			45728	14015	32000	26816790	1302	49				12942		58236		737466
Estonia	234547	266693	664589	28	4557100		924460	181	1255	6445175		876911	610507	27886603	76986	11908	2248737	1236242	6869981	20943	438840	4862981					67562	1333773	8926086		2955557	151861	656801	7562000	18067479	531675	6179	12237		302775065	528120	224147583	112895		78728	810	1504428	7021
Ethiopia	217478	274818	70538		836000		262682	6450	9457	2997039		17737	170192	327706601	42512	623	320131	643843	3065682	25567		30868394	404215	44057				72190	7661506		442352	88550345	28013873	98835000	43871212	23534207	9121503			58349	2375673	343948	111142	51880	2142755	43262			18784
Fiji		5393		59			3274		25605			497469	65233	7583759		52753			165088	7379			24982			31747					5792	34012	764553								731		180		1640016	94174	20324
Gambia			101											1640499					1048										28697			32553573		625000	4916092			534							575433			86494
Georgia	73616	30070846	32477037	18255	2838800		7093			492685			111	26677711			25907	1513097	7869343	93		23882	12674	9343142			145		1907924		229315	631911	5615	3145000	17132163	221320	2971	1520628	8900	6661887	62525	21500991	68772		390811				1141642
Greece	105406	2716508	1204089	142640	25095200	552543	10068053	820	39738	366635364		1074526	3622792	49333561	1011036	1393573	40340651	345817915	86373399	1848064	4743057	419326145	1109512	10377944	150239	1319		2383148		256	31167356	23088499	67703451	34783000	1041712136	20917308	1028094	5687	10500	11300521	13567321	23996981	14844168	181811	4538801	329373	21424821	5433709	70004
Grenada				187877			1099												27670	5358			12010	149331								164159			19370
Hungary	29031	2464732	8772519	70325	8214200	288609	108928784	1986	229	147618797		5547	3803719	44257829		185147	379379607	13501074	459072283	378453	99532	10777572	51	21629537	38496		209	4864640	110898070			4667893	6058863	101926000	1299278207	13062409	683116	242931		12361424	45662994	60978140	3676493	6451	4918148	35247	2491800	2962285	663224
India	97835149	40282214	35851771	736000	12006600	3301976	17771207	1021047	20964361	19231571	5203569	21226662	31017300	3705111755	23797541	4026461	10735516	12911590	53578459	45103702	12425967	1333042156	5252291	9283892	354194944	8846909	6038200	7773063	95116210	41256	17712727		878017577	105633000	629498219	199614710	68908248	1490243	10418581	7557790	51680010	13293617	13018411	63045076	980455506	92494480	911038	12078208	1199750
Indonesia	73470677	18621958	35901722	961040	5876300	1846927	4127291	760	22396497	16866730	3741823	197494315	5587884	6218293760	30275914	1127878	4979560	4210507	8949029	47339308	1830416	1572733080	1625859	106869651	99717181	8008522	7843545	7807137	101317940	481332	2780197	3056100904	14361407	62972000	770512627	43030773	387931055	1415883	3223255	1027320	17589061	1320743	1590426	30475929	1898155079	8324832	1896033	8466561	2672765
Israel	461509	926227	2489804	23479	13555100	467944	204325	9		1664182		234283	4140916	91954740		776781	1285203	8409907	12693153	1531441	1592497	8675674	28978	1452485	4296081			553204	11561670		3106590	13627860	178209		60651397	886382	3191444	101554		1615857		709622	1564562	136230			1377319		2415
Italy	32945628	49109099	18358793	2861442	61873500	1411529	188316556	94727	1388704	420818403	1938066	34056501	111063437	1393330032	7642905	18106065	508160419	70599267	761124024	35729588	21571931	323989297	5527975	80621193	14219788	1293728	3242045	29471570	741507170	250431	476007912	246363883	134225559	338698000		83725139	21639462	3734031	637840	148196277	95993920	246154173	124166632	8296110	119692979	11295511	268506627	1977331	5647227
Jordan	2947998	12113	4467942	778		893	80655			554262		6100	27538	662231	24522		658	282669	72118	25275		23978127	4046	6544	69487		90510	379487	3496698		565	2620499	656415	13646000	2942455		161038	795224		49	21462802	53026	6881	298	854776	182938	172510	427505
Kenya	765179	45821	1007778	12718	38991000		461386	24044		67745	11580415	30189	970837	41271933	437725	33330	210265	2339106	5047648	15289	454222	251028614		922401	5713411	103	3627	639219	4044797		1217934	42896355	23838298	4656000	39045773	16681015		1493661		56808	989825	112153	2064341	630103	9370813	116881	159769	15813	4901
Kyrgyzstan		200383	1778606		1438500		550449		5523	6235515				19434261			99230		428415					253				1944003	695353		471	1606925	20412	239000	2013407	869201				29511	171295	292214	557				1604		297665
Lao People's Dem. Rep.	90198						4268	1761				2165968		203654311			7852651		20705					1634					163891			319216	163270	2000	16693515								154		552816	724	11874		53666
Latvia	6499719	837424	6110991	81694	5278100	180007	205245			13185504	696659	28423	1653087	10808453	9887593	66627	2844282	2312568	17954565	1631943	7390	28117255	24620	146291969	131987	1801	51381	9128369	9290022		4230200	2222663	1340385	9542000	34936537	390510	29412574	932109	612		3021052	564901607	29922		2861807	15671	2296523	10242367	648744
Lebanon	3444902	321476	561824		16166100		21361		190954	8154525		11301	278121	995767	497965	316	1767	2785417	850357	39306	32918	52364933	128	27099	283918	26353	1885880	334008	9112839		354	742989	208965		2429144	29710773	330683	47		213			109383		724287	119593	63352	40237	1645
Lithuania	1671069	340343	7605573	221321	11735800		1551635	377388	19011	22910303	62805	866453	4210630	66165379	22279	1306594	9190520	5949027	116412019	2689633		44485612	474384	168780353	653725	105	2131783	2976972	12673528	115021	22633456	2919698	8043000	55515000	323012660	451676	11047558	1246762		768471873	3106633		9963361	17861	10772048	580	1825248	3140	134177
Luxembourg	28257	22487	3064909				39241			19979			878064	814698	19353		1892055	1504604	859326		889519	362263		204412	66	41547		257381	3738175		4561545	62498	311280	98000	42349468	704	37288		1360	176372	492357	2043666		176	2364975	655	292795	3281
Madagascar	75	36779	121402		9900	17603	50150	81	68177		880		172921	20820729	30573	2412	37677	136078	2262885	189398			4509	806398	314508	24837	17431		1101966		93271	43295386	23617839	151000	7895660	147160	10711033			72286	212977		824258	90427	6277398				562
Malaysia	204143506	1455006	9774005	530763	7973200	10737167	1660223	22725	229645413	10855916	2731895	65051405	14617820	2785059022	21110849	1610687	3196272	1428646	4887220	3838746	749007	222667504	1551803	11787497	145085462	19559644	19454232	2708142	3051545	313404	23673204	2380700825	556836511	6265000	358825145	27592528	116132376	2740956	1970789	377626	27386439	2192803	68933	49780230	4776505	34603284	102231	27736180	7196652
Maldives									75830					12623		830750			532568					274								18972	63924		12171565		34501						31230		367576
Malta	16167499		2618		300	4808	3534	37027	2236	428329		21113		25826	223248			416980	126528		5647	273264		37611	846961		51810		6531480		1827	9809	174	77000	29675473	1768080	365081			178841	265643	6383	434052	454678		246149		133956
Mauritania	24545035		3031				1846			82182	179	39		128624017	19408486		3860	445935	6635	95358		4481582					21333		22314837			189298	130000		35071662	124554	439			36346	710878		2303		690916
Mongolia			71902		500									289071635					72049			41342		15449	458			330			14480	769409			49611113			16000			51299	12906			42341			8667
Montenegro				263185	56300		12427913	13045		12233				1537368	19768		615896		74781	27				112					15045		26041	47442			394451			287498					17981		845
Mozambique	1531040	34	420					990034			7124453		312741	142129651	1286		4832255	279338	4283940	263457		155995		594	207				2090416		13206386	151169133	18475780	94000	11137246	789703	69513				4153264	496455	175827	13643683	1455416			11221
Myanmar		5608	17007		91200		81527		652227	5465921		8542119		490904395	160486	20280	1249751	197383	8680210	6843				107545	9019255				3346141		2961618	380466040	105099758	182000	9966148	302542	1864971	2745	2147960	644037	338938	4501751	12151	37007646	88506977	30671			13448
Nepal									51829	7410			247	798399			87		678710	245		243		1008					423		5854	381325006	49195	54000	1411056			2031			26	8341	2624		92638				220
New Zealand	9652045	9167838	38838800	20789593	909500	932916	273122	3443	5028053	11060431	6192	6043194	50168474	8742972375	1460366	5454006	1183932	9722472	26945228	18588692	1541008	244124655	25916346	4704064	3893479	124317819	56077	2866581	34853407	3127518	703683	67375878	523783466	4824000	175796343	62418113	1042480	23921	106738	2474313	5901159	8232184	3368959	1615288	624086838	1514816	2043650	34051	11203160
Nigeria	22708	2443147	12290	16487	1008200		476976	13119		707343	105916	17756	21942	28939402	126092		105889	60899	591620	786874		9989858	1394050	11534685	322161		2354083	15147	9870159	182	16280	122973983	64285182	4532000	78161537	1568732	308797	856		300475	373597	4279	13915	498	55882411		7520	1115728	2663
North Macedonia		3751	181590	434	11473200	43695	36818078			41902331			27615	2074987			39389778	350315	10025101	3046		3615826		1038956	3538				51930284		14786559	2609	2497162	3448000	14859749	129863		1265		2177973	187688	2782471	1875928				143776	2582	7143638
Oman	6524735	3507	111779					252	18923		77052			3274412	821058		617		48472			32505721		109	1206413	16137	6017	704	552617			25436024	1150092		2505965	7629098	928262				3760140	2624	242		13884437	8857824	622	239161
Pakistan	14950943	2548130	6561270	691	6068000	34264	3855896	69856	663808	10153284	2735553	14366890	5962697	877010317	1127191	1559081	1317923	746083	19566838	3181458	1257573	102085677	3049430	4215491	19594696	1051079	6890135	2914785	17080682	55238	6804451	35121307	167152178	719000	325814985	11537242	174639998	1002383	831662	2036426	6284630	8825241	138993	53187537	112349603	5615470	215881	10390495	13031
Peru	943306	1224673	2083096	618189	5102000	70993713	591932		26167	8410868		51397	255685050	1874186625	383387	21973181	88807	555430	17454858	24184065	348941706	7474512	10064227	5777662	242024	3589	240178	168665	5586052	90765	301738	7195274	59831563	10099000	188447668	2606306	1626	37944		645241	4412907	2809669	4278134	84	19958196	92030	385678	182140	119697
Philippines	1680	140570	124728	202548	1144700	8570	190109	2546	5449439	348034	30114	17270932	3506079	1013303652	85	917316	1833726	4268351	11001382	27720184	312943	24759466	567002	509199	69952	1120954		23177	4640291		1767337	49617089	51140456	12137000	88231317	1704319	253440		545031	160561	3328320	5314311	954843	48024	232049812	450404	2163657		1840636
Poland	6559429	8634995	19891945	532431	286864600	650582	90750096	258346	104297	274185067	749003	2674131	51217609	270813182	11643270	1566704	283966081	36001432	1685680108	2521126	5596692	342619748	4394112	170694068	10019651	35111	364525	37350004	300706829		944873182	28088680	45603621	301402000	2044020694	64484695	19671676	3423482	57313	315856605	57269041	760436490	89985638	203416	32740630	4128508	9289393	19724144	14232685
Qatar	1502						15829	106		719		152		547	5342				9347	466		3164			4837			171496	698		138	1805938	19621		174432	44575	7						2798		76527	20358
Rep. of Korea	1572249	318600	987264	69168	244200	4010618	408433	6087	1951436	6987772	621	89435957	16259629	1450107504		6416203	13448	299622	7854774	8250249	4361592	7687820	4603247	919535	671085	600041	1091	1649419	1320345		3259876	26660415	277234817	31235000	53342417	1428617	9938862	1335321	4859364	692070	539238	1334594	144583	2206415	108701985	385704	277799	362284	42937886
Rep. of Moldova		2484642	2099936		28827100		2304618			42568130		183987	220	16935811			2060578	20736900	18037590	4761		10429926		2865877				3913890	44666869		2388290	423486	32101445	4687000	100486315	49557	147389	378750		5262458	22673098	5151116	182329		11144927		575530		1041452
Romania	300372	737860	1572184	115638	2102400		27390995	223		428214754	85862	24544	2181736	12036558	765274	15742	93503840	35505125	205688851	9590	40957	414419297	13554	6076194	89302059			4456265	242801198		344277844	12517147	1110411	146480000	1114316319	280173440	7644907	53359	255600	59286859	66553074	21111089	508653	178532	930180	15190	4366365		224349
Russian Federation	15072117	280348518	685728714	47118	1025313400	144	3587130	203	1716	42105343	11647442	900251	1575472	3598646549	34146465	135530	537810	13509381	28949408	533404	2793784	1849116234	457626	40593768	66601192	5903	3723511	310091250	65910823		5275511	239331093	141840375	193260000	187050543	146578096	148690827	220259338	1669865	139643127	78078785	154191445	1558520	6509166	34553949	2982078	8211529	14122759	126546301
Rwanda		3967	21051		129200		45099	21			1112751		29400	1933412	43309				147395			331203							41776			104889			7026301	6338	13416042	4593							985239
Samoa														414682					29242					7410		122773							854814
Saudi Arabia	996175	26383	912121	110	300		50882	74	1506066	80699	650	162932	243989	191191377	214578	60951	1419	142963	383622	4236		67657502	5086	550733	12812173	46534	573456	1932	25053		1454	54322225	11850369		5762660	342566394	16418481	23870			88581972		3009	41335	10971526	893479	416	6155713	6245
Senegal	52047	583		13	327600		8459	21		14571	29160			253989881	20601268		57774	2394507	1159162	26894	1108371	476109		146562	11		2083250		11535064			55126668	2396269	4112000	98010486	14946					639759		283873	160	816847	12919	441277	27474014
Serbia	1293114	453654	1373744	15674	9046100	23170	469539786			93694917		111690		9856485	84567	7601	141196728	14261377	19047812	34685	147058	134574649	104516	567493	3194492			1582365	66706828		114818446	4371678	2402069	18099000	141055322	1124653	40646	6455893	76110	1014052	9284487	602290	86689	1977	358078	33039	1200105		1729588
Singapore	19073704	58285	98239	241695	42700	300723	79517	69899	39771204	496897	170984	85288491	30034749	336496968	3463067	3361655	49386	3658698	599835	1712251	8841388	30624751	5086103	28870	1985938	13524695	4694405	208289	1938252		672664	585149823	334569067	20524000	10363341	6102034	532401	120473	26604638	348033	8534735	6841	24512	462947	580533879	48170953	488850	19008040	2427149
Slovakia	69969	112159	178483	76	3910000	6891	10374931	199		25632548		37291	209119	2102851			43696506	1039035	722341835	15319	78116	1696946		4195722	1070			293399	9575339		674387943	2092543	437815	854000	156929703	651250	83746	19194		6331400	1488378	22168212	758567		92908		746524		3378
Slovenia	75508	204500	703226	24169	905100		74006309		8926	10594699		168377	240553	6250938	2278747	1512	395389378	252478	18883214	386		14099759		790275	2192			127469	12249084		161914533	1460523	189110	17520000	511179464	478978		401295		1578274	1274963	4278762	162764	24165	950831	147937	5152604		372
South Africa	128449650	5042096	4125178	830744	4978100	3771	3174260	769500004	2072887	18579357	3334438	666523	9637028	749699921	16412188	628187	2237172	2479512	94377662	1010081	466549	21522228	13382	5368891	51457679	593487	545007	856897	27112188	42731	14625681	84739840	39335037	41074000	264737870	16672982	61257376	78126	335990	983648	2366593	3237003	4721008	30364534	356321010	6406755	1754312	155628	534870
Suriname	69856	27170	4544	4991571	19900		22	54						5396611			26622		127687	130083				1141862											53896		311550				1106	26005	2252
Tajikistan		1881	7242		2920100		5011						405	28064483					317708			37629		521				47009					2286		717886	171985	14	3792622			193786	101625	473		80	4579			10321
Thailand	237520475	4452285	6018765	6023007	5382500	1760269	8529809	391069	45402172	1462978	262979	456944728	126358574	7208613052	28049638	7749053	2726935	9298555	36850890	21144083	24259336	371204702	4829443	7412601	6167486	12586087	2152495	1735085	24729971	143529	3371787	305135202	1877423469	154505000	334396511	32399032	90189506	912284	705237479	2639204	51725801	4939314	2745699	13180123	1341031223	24466847	4336349	31207713	1805494
Togo	19647	435417					879977				224			179945814	759462				99191								53982					98362624	4874828	72000	6163690		92		15				56058		12840206			18359
Trinidad and Tobago		23609	17541	40880219			18086						105261	203423		311996			364827	8515114	702521		5212	118345		280			89647	23893996			10128	25000			42348	259	1670		41803		9087		607079	7676	123		6227
Tunisia	1292636	763	1237928		317000		413717		9657	497585	6230	135311	1287018	2767853	1892474	152544	653556	857965	1284133	17546		11114614	5152	386715	103927		613431	62400	3720520		858005	7057507	21018578	2487000	302001514	8439144	175504	30		43	5066483	94784	329627	854202	18041637	136823	12483198	2143018	3713
Turkey	193713770	30157204	165291292	1570263	168436000	1936653	56921908	610352	719395	189504821	818782	4615829	20655943	317387042	21212729	4648013	30936017	125836	119623258	21899003	6393477	423348902	5088047	23830702	142939082	544791	4792321	125918356	188423551	270917	53999118	211662239	81420299	245303000	966203820	96072860	24424769	16930175	120351	17708693	152256485	24587208	2106923	29939718	48370086	6033750	29172001	8891909	4316633
Ukraine	34812704	98568986	274899295	13138	400517200		4106979	313	11777	40609833	17425	756302	1542388	2440237251	7789397	8372269	7043748	24642970	94002829	725421	7698999	2140971476	514252	25928610	182691128	84446	1607065	226907142	102469620	11	101362100	1659334878	730409031	514988000	853026309	124530461	65056969	27102813	823745	51778354	170143934	150316023	523325	4011871	170362364	1866091	1486643	36792284	9486594
United Arab Emirates	12068315	1608193	1929269	226785	242800	27659	4824	451468	1172238	1691240	1319194	7165476	680182	214111367	3347110	57156	81210	778687	3124005	194867	153145	260422095	6546	107946	39442885	681610	2169372	4262612	2272414	357166	438912	334937058	15422502		12214923	142028239	9931280	1427942	2491331	796664	66481951	182586	22633	3178844	76806053	100027760	936409	11389595	627093
United Rep. of Tanzania	111	207855	640801		5250000		54991	62068	2920	1156042	12244103	7956	6732	191080039	27683		12834	770989	4915919	210947	56	6042742		137163	638569			6500	4177788		260247	184709525	17343691	6776000	21210271	1079186	119252109	3342			1010227	84423	224473	643679	5140265		152656	11044	961
Uruguay	5112215	1144	26674	2519882	1382000	24001726	444647	469	231647	8095131		18064	72518771	2224477304	3994738	28872418		991076	5567697	31503334	11197021	107163638	48773214	819207				523750	595198	21	1670485	11878101	10773931	46699000	64674292	2001167	4413			36159	134230	1306307	380317	19746	2877061	220443	5838	381429	148215
Uzbekistan		1633872	10200797		29989500		124676			491219			112736	658530838					2840401		1017	26164003		1178146	11390			9988790	651707		62393	3908283	710365	860000	6418367	169412	1047	45422902		7264531	253225	4310613	561		201193	275	8603		906484
Zambia	2059340	194291	2292		3300		2229	8274195		275058	8618638		83	31048757			215311		21159			4061			483986						15724	1959642	5694104	4000	296901	958853	54432573		461340		232		151419	198901	11081	1479
[truncated: 39 more columns]

## Sheet: 2021
	Angola	Armenia	Azerbaijan	Barbados	Belarus	Bolivia (Plurinational State of)	Bosnia Herzegovina	Botswana	Brunei Darussalam	Bulgaria	Burundi	Cambodia	Chile	China	Congo	Costa Rica	Croatia	Cyprus	Czechia	Dominican Rep.	Ecuador	Egypt	El Salvador	Estonia	Ethiopia	Fiji	Gambia	Georgia	Greece	Grenada	Hungary	India	Indonesia	Israel	Italy	Jordan	Kenya	Kyrgyzstan	Lao People's Dem. Rep.	Latvia	Lebanon	Lithuania	Luxembourg	Madagascar	Malaysia	Maldives	Malta	Mauritania	Mongolia
Angola								0		384				146	103761			5														98			64299		56				24983		60		5079560				5439
Armenia					1401400		2794			513973			115586	1576960			72835		781363			126		1097931			14868	22981750	35673		215794	106504	863576	1423000	85037	46891		1282542		3537715	2239652	2508270	1187606				9083		368081
Azerbaijan	1530		2228066		4620500		5931		14051					4074666			16925	70	4464763			172701		472456				30710717	49482		49807	900111		352000	28486725	209993		4695185		206250		674060	21634		17982				373653
Barbados		36107		23577			13775		3223				3450	554715		9490		4	1164743	304056		786	279	80561		2017				4637391				210000	467418		17958	750					285731		12688	3249	514
Belarus	286986	23612801	36740269				344986		369	2168607		857355	33946	413426420			14114	7039	2776534			1119001		16017181				22044100	26383		650231	70446	4875997	14302000	8381526	1528990	6	12717889		26219605	258273	127540082	33273		2296624		621		14175878
Bolivia (Plurinational State of)	576531	11154	16939		1233600		192207		2219	165533			148180566	116705310		14220350	67306	40	2220411	10218321	356791550	5967	847790	191272		5314			818263		5	158121	905276	2543000	16324276	54763	1377	15200		140	124638	602530	204146	989	1478467		2223		756
Bosnia Herzegovina	60353	39780	599212		35000					2193179	203			210589			106449427	868634	980807			258249		20241				16209	198227	55	4038138	286577	20665	2259000	26325729	37685	9775	15824			53		33910		740086		58272	3669
Botswana							115	446588						8822					15364					16111					286366		887						8447						710	345			121592
Brunei Darussalam							1239							953431					675			21694									1418	113405	263201	2000	3934								213		5557186
Bulgaria	92502	898616	5119624	37746	6818900	577887	26797821	0			83201	1696226	2748152	195809920	18722	504581	35663789	70013688	54533519	1487542	766590	20834237	643750	2366183	27096968	78840	2173	6165384	779434795		60970168	7493560	69345449	155079000	401958179	38540884	898285	2906380	724288	5936064	14061938	20644450	990588	210402	2144979	110581	3310337		604284
Burundi		492	1456		101600		627							4916085					39711			250052			3								31358	157000	1403918		4509692					5720	168
Cambodia		4406	84880				104282	13	10328487	27352		512265		897663496	71815		44127	439378	14836156					254902		40505			592392	100094	661329	18761294	897417	52000	6635150		45131	34922	5195201		7065	129310	33597		37849725		752775		68712
Chile	5686836	2102017	3094927	574813	9210700	47295266	840520	665	982182	997133		476015		3959801794	981455	90817077	2263420	2598079	39684725	48960688	276503771	20998038	41081650	8037680	709076	408758		1208159	18633219	63811	2003099	148147956	54750170	77778000	298196592	3640512	5302469	1085142	176928	3406781	2562764	10424042	2886151	151002	43593612	378513	1400497		1099492
China	25178793	9395173	17673471	2468715	90682100	17667765	18463053	949077	28658273	98561437	5593920	589825474	555523731	532218864	7468941	67752461	14344956	9311395	193059770	139761872	91827903	472104076	26659963	25897581	48151069	45647897	4822760	14557009	81989418	469251	43596240	555089175	3322655205	284446000	1348099249	93538034	81756734	35092771	71947146	13106266	71919136	37952140	8706898	135264533	2156352404	6737613	3437596	36105882	93889422
Congo	4344710				700		5348				241		289	262377				1	18693			1064			5488				35			14257296	6691709		8220082		45							272074	8502036
Costa Rica	2529	1551136	1494287	7145162	5154600	219992	3298431		464	34346		67	31605131	111457891		6990011	337296	46353	36615220	79494230	5556299	1612501	190565663	4751489	54374			110712	10259719	1405775	101736	774488	649995	7479000	247631436	79661	149158			47803	1023324	736862	4441015	261	1444490	43024	747550		33956
Croatia	59966	17620	138659		5200	35325	293081306	18	1322	25440159		102319	261820	4613706	500593	40878		1996078	25306927	1570	87073	1351549	2333	1289637	86054			1081156	22318980		145957698	5620600	873826	32411000	632804199	550692	444804			2275262	15783700	2374818	1025714		1853002	19330	17087943		9880
Cyprus	124500	133166	3939	150161	21800		11145		163996	5844958		598038	520	12337163	10425	14619	1623840		2476961		19802	2686732		315157	93518	37106	172329	659474	103676837	31701	28165919	399729	713397	34915000	43276730	4090900	409923	1474		4489851	2625797	2897470	1786730		208024	838393	3628626
Czechia	10197	2122702	655886	406	2403400	358436	14299921		51875	65828388		152983	25107251	89026151		160373	101090318	5271945		133092	143514	6948454	2475	16094549	964091	8655	20044	2813195	72820109		434352971	3522441	363592	22698000	748878632	1304240	936656	525150	7000	24540762	14303223	62387427	19994154	111721	15511312	237893	1860462	143962	1008413
Dominican Rep.	29669	133919	18887	8253542	178700	1099549	22259			1012636		203531	8934615	2518157	102	3176745	161410	532755	6674309	48818995	1477918	868	2055484	331309	30911				1096455	1187489	173085	1871137	22804876	4110000	24675292		21632	17431		104149	588847	56950	1134011		665476	37138	8090		6484
Ecuador	299150	16093943	40691731	169756	50336400	5697358	27763023		113395	26173270		13846	340112163	2415547281	1616416	9938319	17493413	4171860	43747112	86848731		8477995	2423606	19292657	1811			18172185	165798974	161	297111	13863910	165567848	7989000	525354162	15474922	97790	12038089		811601	5677603	13970361	1473941	3604	96130982	257047	6919619	12654	1953734
Egypt	2006185	8627273	2974803	13391	16492000		5652398	202044	1236213	23182097	8478594	895280	2029017	263596368	872356	475850	6060965	7618726	43062445	1831424	196791		269898	3499626	49000646	223739	457793	6281496	43905909	5	8127693	285833544	55884652	55855000	314269851	256027297	103755511	632083		5273991	117321124	11736776	904742	68283270	61290623	3876892	4444417	7644659	229432
El Salvador		183415	10075		15700	202014	9526		1091	85234		12121	526360	41457691		47984951			537270	29322844	544422	4517	1548840	11620	2337		543		1847618			163991	214399	283000	32379347	36218	2229			63095	324	19160	81368		474320				1127
Estonia	623923	340329	1362049		8731100		1069843	3560	1234	10165564	51699	734595	1831126	20099998	425492	219	2361859	1243762	12783991	16842	2476542	332043	109	19812413	453611		206173	2844235	12522709		5420901	1472236	22901	22714000	16099061	1122729	52523	177616		350882177	76772	239064530	95804		141835	37147	1651141	7680921	132390
Ethiopia	204125	572668	226811		584300		290830	2842	7062	3412086	460	220	333430	356948209	85435	652	112353		3460199	731591		8676175	1810229	236929				184	14096264		307929	56977040	25590062	73755000	52700361	26781975	1892182	104	60000	212119	2442599	694040	142434	27654	9167856		162		84418
Fiji		4515					395		32481			433976		7429775		66740		83800	16126	23512			1419	5349							12319	486162	584644		16203864	39409						9530	27692		1834775	83790	46392
Gambia	50													5838790	127096				14					4157					2179440			31821545		415000	3233169								99					18672
Georgia	438798	53321046	46728801		5618300		1994			1734679				28498360		7423	198542	213329	6547061			3583816		9069665	1580				2736784		396449	435861		8388000	32969646	218100	26750	1910345		8342409	1051214	27581032	81650	2739	799996		2753		2123295
Greece	33989	3417462	1149671	99235	11444500	632968	10918642	19099	93178	498216849		423897	7073491	27749314	1535016	1552700	59099289	437592045	93564736	1689891	9603229	325374200	1564162	12405955	190668			1657126			46251582	27316956	37349210	66064000	1506719636	20342733	1031596	8830		15676977	17292426	19685465	9107564	1117840	4368082	211794	25376271	5038820	121035
Grenada				136441			1213												380017	21915		3910	11642	149514			19					680993		91000	509734				8500										2556
Hungary	1011884	2462507	9433981		5331400	380691	132261932	1036	26524	205761310		32516	14259393	84395922	228697	370480	442934717	11791798	513966573	257629	389454	29001149		23222350	232196			5983814	101462567			11507787	3959559	145276000	1624012898	23111735	94609	1110416		20753318	33073714	60742150	3766520	17762	6666092	61424	4602841		1004147
India	149208560	29687693	33811638	798428	12076300	2912924	15505873	1760247	10395625	18904959	7824845	36747233	45535303	5231704269	58062053	5639392	10370288	9023566	51234438	61390009	22277858	1050659607	5515570	8319560	1346739193	11486710	18933065	8611613	87548916	7026	15072139		2299741477	136642000	625413296	185423633	155521501	1473500	10168452	9516945	55402048	16254634	8749527	261954882	1571052756	92400737	1398320	9534970	2397925
Indonesia	83654563	20764904	40181241	213755	14452400	1355195	7099351	40494	27167580	11623093	3145678	227144366	23691865	9662344040	42148196	1557697	9490099	1834926	12468949	50008381	22367007	1732910033	2343848	217089860	105069119	12460051	6543043	11073850	122836759	1140888	5357113	4485110389	31367570	72657000	938296130	37504558	328927948	1820669	3039033	1735095	17493750	1403720	1593334	19162648	3043762963	10543595	1496251	57677671	3295430
Israel	114501	1461929	1916229	46787	7886700	114025	866581	6039	54	1681141		169240	4344384	90499106	8720	1468526	807727	10350189	14658845	1595697	1997959	6407822	16125	1150580	1972259	277		321560	9876321		2263165	30049453	90467		66126338	337125	3624205	120251		891155		866336	2030759	147677			644233		22233
Italy	32013463	44478693	24826382	4975445	54824400	1704371	207407654	407187	2866213	384322008	6794826	45978875	163539490	1682163810	6551385	25615418	557018742	83969620	866329090	52724630	31307717	212294509	6321841	92650083	28905305	1142579	1782474	31466455	854712030	221234	555505429	214330703	121207421	431167000		94687035	12048371	3869822	1811250	149935605	42362906	273880305	161616249	19347107	126913100	11806254	277591163	3429457	9802021
Jordan	261685	544666	298870				124272		3014	216792			72036	196656				410360	461847	221842		29732453	870	56025	41488		18832	590	9747755		122343	1932674	400441	13438000	2677163		431327	11397		3713	6970588	37110	152103	79166	1704672	102381	26917	218820
Kenya	2319258	104688	1567877		7369800	969	356208	18796		412190	11356469	20040	7486161	44837402	1471	32369	152655	3430216	6978015	279	993114	190247272		1395734	25803809			515478	3519591		477250	104011068	19058707	15742000	30395693	9880340		2489633	2946	57544	961091	263660	2276325	124605	7382719	285391	290350	6546	43481
Kyrgyzstan		104742	1891244		763400		596657		9651	2736215				14822562			166173	1239	898881					471				1814481	732218		1025	1465756	820476	158000	1276596	25748	152			86049	259724	234720	23		70846	766	3670		1192324
Lao People's Dem. Rep.												3519563		197136712			7344		1992897					20379								228877	257203		2530728			12320			40720		846	92	149256	11433		6126
Latvia	5190330	1436906	13001259	1401	4595000	39889	235332	0		7338720		2243435	2290130	11049245	11700503	91268	1655078	3375078	24324722	2373911	193408	12908975	72852	169294741	992522		40133	6856557	10870395	238	12549632	2464698	340977	12086000	37909407	357308	4902305	421174	58176		282074	668622004	74002	8831	3132687	3873	2158966	20581308	896938
Lebanon	1044130	265051	1502860		31318300		55060		239958	15105822			717974	2768437	625914	210		1982830	1435427	30391	82188	60816979	6007	26435	403912		570335	1641822	4373647		34013	570628	250551		6707614	53073253	482961	2398		373	249507	2300	193912	664	2069896	118220	16012	52048	1538
Lithuania	18004976	827078	9362460	2655	9397500		2382112	418038	38429	44093046	62110	299920	19128791	37482641	5302354	1088076	18533763	3453051	62381803	1802057	891708	50105674	576845	206622467	3804		13027	7923201	13454370		34619537	5690565	8903147	33867000	309071688	2399492	28585264	2582033	6669	970710314	2244611		28541102	58843	12638116	32075	644067	1879780	194634
Luxembourg		5367	2216894	402			33297			280376			2775723	775600		94	1482316	1000031	848653	86527		518221	18	213490	2101	32824		228858	4948248		10358888		92305	31000	65774719		4339			116818	61200	368030	72153263	35	44801		189497
Madagascar		305170	241798		10000	37971	94276		7504	12380			135679	19884686			94767	2025	3247866	6079		1592964	165	271900	11	4716	11985		802100		88497	74210201	19691583	354000	11500383	184125	6427090			221536	200853	3060	997673		13466519	4527	5600		2140
Malaysia	126550562	1380311	27463571	455715	2805100	19283745	1883618	37675	298837533	5567720	604988	26081236	14760963	3583693371	13990488	1804792	4995320	996106	6959910	2205110	1528541	405128497	485108	28123545	585181047	34811154	11522245	2668946	52455487	1267356	20915364	4252898715	526639951	12583000	521542389	47847609	648261245	1587421	847678	426910	28378175	1093460	87951	116924717	25313093	39990716	72053	72399257	9758282
Maldives		8890					1836		41296			9941		88803		64699		199776	365264		507949			32								23	610620		8167272	96933							77286		385718
Malta	1038831		1948		100	6867	2637	41172	62514	680599		105175	318	30815	360018	294	90948	257576	58633			406023		14803	896753		101981		8089891		145586	70		314000	22459390	2941858	169682			183725	323631	152610	29711	472726	100632	385523
Mauritania	26983		6253				29637			732			68323	145703105	11647578			255344	100366	294593	9137	172457		7091					11601324			83850	414050	95000	16687210	25402					4240		3001	51432			45529	2193914
Mongolia		161												458965508					7602					624650							7105	171310	5	97000	38530656						127000	3330	132
Montenegro					15900		11722804			5933				1546968			1159418	241692	46680										21148		105960				210392								55067				2		9988
Mozambique	162854				55600		47109	811053		662506	101424	10206	299376	107365743			2495117		5443401	531688		3852940	377	14638					5954012		2209739	317811826	10137639	209000	15400447	1506731	239766				903398	986330	256398	1787862	979758		97645	7724
Myanmar		3005	252		400		7002	0	575931	3743410		14150560		760230410		62994	829852	284170	3732119					180324		19544			552681		193879	691914982	105931920	33000	7281730	205407	24826	2597	951272	315097	104244	4906370	80275		80972197	5889	15910		14274
Nepal			127	6906			251		11407	6816		122851	1820	2813451				380	274653	13182				450					6324		10546	1057569135	131160	16000	776317					86	62	19301	10254		327921	1021	215
New Zealand	2506748	8249630	38566467	14849820	766600	1091	570556	2385	4030230	12986057	7962	10750712	87049937	10991695723	5485894	3358266	243611	4382734	20904901	9886087	1196701	132159530	11400645	6175879	3313634	119330393	21222	2111943	21399063	6768703	768496	103806697	704521847	5996000	157500118	57417577	878230	28164	129028	2019867	1322396	11510430	3808221	2039268	579419965	3232838	2238822	652514	9846771
Nigeria	552232	689119	69357	195	234400		372688	8721		754748	1277	113878	5522	69696783	4836	29797	321092	46999	1448525	59525	39273	8107284	694762	1169733	140003		536744	38175	15411575		55866	80252898	70200915	3415000	56555864	1289986	332440	5531		304517	1335591	389130	8131	32159	146060650	18	54118	1064	3335
North Macedonia		14390	169862		7714900	9468	36747817			34470066		27417	79845	2099264			45371614	492591	9389885			2007040	373	1062955					66214377		9522864	122	13404490	2416000	22226115	123341				2478296	160350	2047840	2127466	765	992	14882	479317		101984
Oman	223605	148	32136					25302	337	29744	22662			590792	3444735	67		18	58698			16198803			870053	33400	147428	79291	234636		123	38183428	1730337		1567841	8087380	862507			207	1670180	870	73		41613729	7733771	81	1218321
Pakistan	1867365	2404985	3245485	17851	4433600	55620	4941305	221811	688371	16578565	567610	7340707	7230603	1843468124	38955	293578	1403434	1325912	21427604	8852115	1419455	54145406	1126451	4651531	30282039	825883	1819222	1413957	18520798	778	12658254	1639484	150504532	626000	337454407	11585577	96528181	1492730	2033564	2377144	4459243	10166367	331117	63019024	249860796	4768564	322172	4908227	2265
Peru	315971	1223049	2746706	477426	5682200	72454614	992326		183341	4070789		276266	381856616	2513061675	1155308	28041357	380104	901439	25237300	64514755	342523143	6306150	11321897	8309936	619295		235788	328035	5268961	63438	161233	3434088	41351771	14085000	205730341	5272242	107883	18152		1377562	1772640	5055345	7163443	13972	24891160	20800	441356		169763
Philippines	5121	149046	95086	28514	1034800	53897	201145	410	5106557	271316		9973318	5333886	995500186		1133044	434346	2973737	7226126	33241965	488700	2832900	317808	394496	19150	1626518			15297859		297247	66396748	145608667	11773000	126016142	893587	3114752		41087	122502	581081	1905248	1081038	6761	294981118	326150	1473364	443164	1833847
Poland	8296572	8880391	16635435	1214230	181700500	522447	90284430	293693	20089	278661306	7613	38762060	113000539	287476631	1911994	2261691	299687612	30974151	1935799941	17706168	7339072	219682585	2523355	213307455	5538027	51462	944456	38370928	368470151		1095207207	19195566	45860642	366446000	2140778917	52054111	11095370	6393301	19268	424428939	28535436	940763572	94724350	2072817	35828577	3506492	11126834	10883444	29313686
Qatar	33924						413	93		2351			316	3556		1911		14	145890			114064			9469			4			222	963821	2849692		230970	89119	464				3040		47		300275	38416	1484	206542
Rep. of Korea	15885	326464	636350		121700	3064799	717582	133308	2307347	6180085		118456986	43357742	1618411799	96677	8629596	46570	507445	12361017	11186033	8484389	3907629	2883421	1048804	9018973	369757	7864	197204	1902177		2673924	35436531	311569266	40607000	37938745	2461817	707616	1772764	3691385	1043022	149997	2525797	221918	1162334	176033604	433144	519105		58172096
Rep. of Moldova	61572	425884	2594948		21120100		2252371			41890059	446	4343	915774	10135260			3148103	17146692	23841270		24230	9791786		2998069	1713567			8590653	43645515		1767157	69574	20131103	10291000	63758029	993931	201593	536355		5179450	41002882	6008571	151973	141931	4464131		90191	8780	1691549
Romania	6383	1098365	3683784		2777400		33894290	102193	1268	713872019		1001425	2204301	30056548	2009591	233468	117471076	99976528	312541302	722404	28031	475897620	122520	9428714	85876564			13500050	269562753	63	556405818	24628712	143980	303014000	1010451056	567863526	185288	188233	78660	27450738	68426890	67742995	614689	222788	18418500	167710	1620412		667415
Russian Federation	72057527	367773821	772461010	3815	1194721000	22	4254543	258927	7170	13286408	11949355	3148366	2270742	4301551150	47549748	38899	470399	23940268	61786963	27953987	4855510	1291279775	7397676	50993109	129310748	17205	5231366	349250840	135466123		12366657	318895924	39391071	292348000	327456332	98239413	108046482	283731624	1414067	179875421	65972852	200480530	993691	26878955	41134958	2081754	1784894	21922342	284830167
Rwanda		1916	29770		196400		36839	5	262		119187		58521	6365181	5866				77798			407077			20249628				129882		6403	547932	2246		5118593		29142508					13610	186		1783594
Samoa														360554										6676		10914					37363
Saudi Arabia	84	19240	1121624	24579			137326	209	2620220	1498990	74652	60536	2101	75960557		857		50242	1028542	73	51	94205990	4799	419819	17354020	27531	914159	250	109429	680	25455	43869083	34601723		4597191	466520689	34751923	29173	860	195	27870108	68404	57241	1042281	29130558	1106715	143176	7743402	39
Senegal	208935	593	187		1031900		12858	19		16195	89518			381949034	16176518		53419	1888510	1502368	175364	596218	1379794		289016	132532	34196	4773262		16428385		3	66738633	171279	3486000	100959909	179110	54969			11	62291	18870	360478	25588	7499		101741	5829682
Serbia	588968	443965	836736	12163	5606900	279687	511382229	1871		134956529		64854		13753212	25616	2866	225592273	16732939	37246785	1702679	79794	35690569	71	691695	20276375			2452258	93288686		154480208	2822123	1152645	29786000	178827668	419487	234081	1707056	64390	2240056	27502569	2453011	915823	11340	582242	139590	1477794	7017959	197718
Singapore	20643299	15345	78794	359880	18000	353354	118238	618195	47361458	621560		43634514	36204955	367846296	3963914	1728125	148315	4404704	369283	2030166	9649144	16136661	2148317	30496	714038	19247769	2663023	90560	1880934	560	784191	632911911	417237243	21747000	19326007	12624212	11647544	23818	21782116	450402	4516797	16153	91145	127601	706757776	40589948	626394	24442267	1516958
Slovakia	6192	171938	465863		4043500	174929	10554594			17882067		8486	790625	3586437	34194		36785144	1358118	832478353		3319	1802277		3535289	1250			287315	6581514		783091158	2336908	183000	2078000	138674623	625167	8746	63993		3449954	419074	20249040	684737	5150	24185	1557	62652		7343
Slovenia	161619	71893	494047	152	689700		74171133	0	33528	9849521			74853	8359925	1124222		456212055	1429784	22054188	1751		3583075		1027178	31050		100	81853	13359349		187205705	3689391	408580	3567000	715263341	384380		685373		1961988	2931215	2781500	302439		619901	314299	6879768		15903
South Africa	69000694	4382019	3862453	984529	6173100	257569	2006882	894660941	2685379	9412834	1285120	1819539	17375502	877326860	20004169	1118249	3421560	2874550	64882111	969066	1172469	11163438	8523	5720545	14428757	313549	602530	816311	45713834	57419	9355144	101270888	34663634	47994000	335090711	23071723	67149943	157475	73797	1219231	1161848	2635457	4626896	40187545	167187201	6425222	1509073	371317	925436
Suriname			49	3272264	1600		189	7504	2					1792263		90	242894	23381	299407	133609				3644		250473	29039		33316				122898		76898		77				3276		1022		1665	42795
Tajikistan			155070		3802200									34942273					1390531			12196		17666					695968			7176		354000	488819	41126		2054829		27	33156		204						25375
Thailand	133704524	5225220	5524397	4121211	3390000	975206	5224704	6607161	40306500	1404932	36944	451484988	123730823	12082956374	13585610	7127576	1718006	7719471	44465028	25412063	27709941	366841509	2796167	7780057	6692701	15990555	1086311	1124931	22174278	188243	6014437	862938447	1124432501	161057000	350127529	30648149	41198129	193098	794873960	3172344	25302160	4396461	3560953	742206	1787033048	17144656	3243470	10427332	1490559
Togo		129893					594660	264						242134885	172346				81765			10		921853	86		2728					122201907	6449054	166000	11520420		9570						78026		8401252
Trinidad and Tobago		1622	12330	45864210			15063				28642		125597	466787		862766		46183	713596	10496469	549122		912	148355	47					28280523			4382	99000	18495		22687	1239	660		42706	170	27301		1118433	13383	70292		6883
Tunisia	416360	21556	754646		216400		694748	285	20792	672729	19436	533430	245647	2825984	1880663	38056	569474	542857	4246207	2110		5928614	1385	265181	1996	608	1303122	80069	4807532		1537101	7554092	29944901	2022000	343462387	5896678	2017762	407		98886	4303877	182048	769239	6849258	20285151	215933	6859148	1815275	18063
Turkey	131446783	6216599	218899224	1128303	167005900	1735914	73114973	507558	1514986	315678798	523413	4626320	49132883	496993014	35959657	5036313	49656270	82899	136038685	21845761	4997775	289575183	10743444	18567591	495852918	616299	5717222	158197570	268965559	296508	56101475	240418255	98765795	396046000	1238637632	117526800	22543984	25835502		25236113	197226161	29804308	2919452	19995674	79094932	9484153	3559833	13617193	7541077
Ukraine	20008655	83726941	236442799	118066	281031300	854805	5993569	116202	21381	86587276	16173	1521473	6166094	5237392397	10644950	9038327	7389235	16241390	184491456	602748	690710	1227042747	1113021	34153886	477745233	34120	1436006	216417114	75792026	72	90185579	1860064645	962397858	475650000	811025729	146325111	91170247	33828118	1240993	52371448	277162420	172455229	807729	18001392	151418514	2486118	3680906	60173601	9889776
United Arab Emirates	9092112	821200	1172627	466793	81000	92451	309977	345328	941207	3789708	4328382	14108808	708021	641760247	2655397	11191	65694	1197814	2954823	1232020	100050	184045628	489	250212	50789869	1242038	3466841	7726435	1665446	2518151	1273617	463347805	22301909	4265000	27295558	166004400	11269814	8318293	3099914	428562	32918632	51898	22273	544351	97784207	130699941	876530	36617325	325321
United Rep. of Tanzania	1308865	164541	1032353	358	445000		134248	43796		2363877	20436190	300	5893	179616793		652	15321	35	1297444	18424		2748331		100611	171317			18304	5945769		230136	499317121	55263219	9096000	35464577	460742	306568455	88		98059	2451495	271570	930864	1531618	13826889		7	3862	11700
Uruguay	1309815	1650	67194	3498072	884000	20934260	209135	654	205950	11116782			124861311	2669726407	2938233	25647823	206	772926	4346119	23717201	18134106	375471920	29447357	837712			1299776	3622601	1127410		1665512	8918174	2785023	115325000	107556060	737651		11129		116730	15732128	862570	500759	4373452	6171619	2420	288927	10546070	269637
Uzbekistan		3010618	19289885		31116600	2295	1377595	0		1778894			1343678	860103232		128	592018		3909295		1680	48038381		1129595	91709			6120194	357071		429122	11632206	217407	2142000	11416808	55786	766	49890161		5609916	256645	6309090	1819		43717	6014	2374		2773521
Zambia	1257205	143882	26	148	5600		6954	11439467		260596	5974511			46538801		35048	230317	634	28219	121879		262296		73	18843						2583	6288715	5973378		357937		42647255			676	4615		178840	95402	130728		25
[truncated: 39 more columns]
